# Supplementary material for: Incidence and prevalence of multiple sclerosis in Hungary based on record linkage of nationwide multiple healthcare administrative data
Source: PLoS One. 2020 Jul 27;15(7):e0236432. doi: 10.1371/journal.pone.0236432 (PMC7384662; doi:10.1371/journal.pone.0236432)
Supplement: S1 File — (XLSX) [file pone.0236432.s001.xlsx]

## Sheet: Details of MSpatients
Study identification number	Year of birth	year of death	gender (1-male, 2-female)	number of received G35 code as diagnosis	number of calendar years when received G35 code	year of first received G35 code	ever received DMD pharmacy refill?	received DMD refill in 2010	received DMD refill in 2011	received DMD refill in 2012	received DMD refill in 2013	received DMD refill in 2014	received DMD refill in 2015	received DMD refill in 2016	Ever refilled any drug with diagnosis code of G35 on prescription?	Refilled any drug with diagnosis code of G35 on prescription in 2010	Refilled any drug with diagnosis code of G35 on prescription in 2011	Refilled any drug with diagnosis code of G35 on prescription in 2012	Refilled any drug with diagnosis code of G35 on prescription in 2013	Refilled any drug with diagnosis code of G35 on prescription in 2014	Refilled any drug with diagnosis code of G35 on prescription in 2015	Refilled any drug with diagnosis code of G35 on prescription in 2016	had cranial or spinal MRI between 2004-2016?
1	1974		2	65	11	2006	YES	YES	YES	YES	YES	NO	NO	NO	YES	YES	YES	YES	YES	YES	YES	YES	YES
2	1963		1	25	12	2005	NO	NO	NO	NO	NO	NO	NO	NO	YES	YES	YES	YES	YES	YES	YES	YES	YES
3	1953	2017	1	70	13	2004	YES	YES	YES	YES	YES	YES	YES	YES	YES	YES	YES	YES	YES	YES	YES	YES	YES
4	1956		2	15	5	2005	NO	NO	NO	NO	NO	NO	NO	NO	YES	NO	NO	NO	NO	NO	NO	YES	YES
5	1940	2015	2	3	2	2005	NO	NO	NO	NO	NO	NO	NO	NO	NO	NO	NO	NO	NO	NO	NO	NO	YES
6	1970		2	54	10	2006	YES	NO	NO	NO	NO	NO	NO	YES	YES	YES	YES	NO	NO	NO	NO	YES	YES
7	1986		2	45	6	2011	YES	NO	NO	YES	YES	YES	YES	NO	YES	NO	NO	YES	YES	YES	YES	YES	YES
8	1975		2	60	12	2005	YES	YES	YES	YES	YES	YES	YES	YES	YES	YES	YES	YES	YES	YES	YES	YES	YES
9	1938		2	27	11	2006	NO	NO	NO	NO	NO	NO	NO	NO	YES	YES	NO	NO	NO	NO	NO	NO	NO
10	1963		2	15	3	2014	NO	NO	NO	NO	NO	NO	NO	NO	NO	NO	NO	NO	NO	NO	NO	NO	YES
11	1978		1	5	2	2010	NO	NO	NO	NO	NO	NO	NO	NO	YES	YES	NO	NO	NO	NO	NO	NO	YES
12	1981		2	10	2	2008	NO	NO	NO	NO	NO	NO	NO	NO	NO	NO	NO	NO	NO	NO	NO	NO	YES
13	1962		1	4	2	2004	NO	NO	NO	NO	NO	NO	NO	NO	NO	NO	NO	NO	NO	NO	NO	NO	YES
14	1972		1	44	11	2006	YES	YES	YES	YES	YES	NO	YES	NO	YES	YES	YES	YES	YES	YES	YES	YES	YES
15	1955		1	9	5	2012	NO	NO	NO	NO	NO	NO	NO	NO	YES	NO	NO	NO	YES	YES	YES	YES	YES
16	1974		2	3	2	2013	NO	NO	NO	NO	NO	NO	NO	NO	NO	NO	NO	NO	NO	NO	NO	NO	YES
17	1944		1	6	4	2004	NO	NO	NO	NO	NO	NO	NO	NO	NO	NO	NO	NO	NO	NO	NO	NO	YES
18	1971		2	29	13	2004	NO	NO	NO	NO	NO	NO	NO	NO	YES	YES	YES	YES	YES	YES	YES	YES	YES
19	1994		2	34	7	2010	YES	NO	NO	YES	YES	YES	YES	YES	YES	NO	YES	YES	YES	YES	YES	YES	YES
20	1968		1	8	5	2004	NO	NO	NO	NO	NO	NO	NO	NO	NO	NO	NO	NO	NO	NO	NO	NO	YES
21	1960		1	53	13	2004	NO	NO	NO	NO	NO	NO	NO	NO	YES	YES	YES	YES	YES	YES	YES	YES	NO
22	1970		1	47	6	2004	NO	NO	NO	NO	NO	NO	NO	NO	NO	NO	NO	NO	NO	NO	NO	NO	YES
23	1975		1	14	3	2010	NO	NO	NO	NO	NO	NO	NO	NO	YES	NO	YES	NO	YES	YES	NO	NO	NO
24	1944		2	12	7	2006	NO	NO	NO	NO	NO	NO	NO	NO	NO	NO	NO	NO	NO	NO	NO	NO	YES
25	1955		2	13	3	2014	YES	NO	NO	NO	NO	NO	YES	YES	YES	NO	NO	NO	NO	YES	YES	YES	YES
26	1987		2	4	2	2008	NO	NO	NO	NO	NO	NO	NO	NO	NO	NO	NO	NO	NO	NO	NO	NO	YES
27	1970		1	7	3	2014	NO	NO	NO	NO	NO	NO	NO	NO	YES	NO	NO	NO	NO	NO	YES	NO	YES
28	1980		2	72	10	2007	YES	YES	YES	YES	YES	YES	YES	YES	YES	YES	YES	YES	YES	YES	YES	YES	YES
29	1969		2	9	3	2007	NO	NO	NO	NO	NO	NO	NO	NO	NO	NO	NO	NO	NO	NO	NO	NO	YES
30	1978		1	74	9	2008	YES	YES	YES	YES	YES	YES	YES	YES	YES	YES	YES	YES	YES	YES	YES	YES	YES
31	1939		1	43	13	2004	NO	NO	NO	NO	NO	NO	NO	NO	YES	YES	YES	YES	YES	YES	YES	NO	NO
32	1968		2	3	2	2008	NO	NO	NO	NO	NO	NO	NO	NO	NO	NO	NO	NO	NO	NO	NO	NO	YES
33	1964	2010	2	26	7	2004	NO	NO	NO	NO	NO	NO	NO	NO	YES	YES	NO	NO	NO	NO	NO	NO	NO
34	1954		1	6	2	2009	NO	NO	NO	NO	NO	NO	NO	NO	NO	NO	NO	NO	NO	NO	NO	NO	YES
35	1952		2	6	4	2010	NO	NO	NO	NO	NO	NO	NO	NO	NO	NO	NO	NO	NO	NO	NO	NO	YES
36	1972		2	109	12	2005	YES	YES	YES	YES	YES	YES	YES	YES	YES	YES	YES	YES	YES	YES	YES	YES	NO
37	1975		1	6	3	2010	NO	NO	NO	NO	NO	NO	NO	NO	NO	NO	NO	NO	NO	NO	NO	NO	YES
38	1965		2	54	11	2005	YES	YES	YES	YES	YES	YES	YES	YES	YES	YES	YES	YES	YES	YES	YES	YES	YES
39	1952		2	12	6	2004	NO	NO	NO	NO	NO	NO	NO	NO	YES	YES	YES	YES	YES	YES	YES	YES	NO
40	1955	2017	1	10	6	2006	NO	NO	NO	NO	NO	NO	NO	NO	YES	YES	YES	YES	YES	YES	YES	YES	NO
41	1956		2	18	9	2004	NO	NO	NO	NO	NO	NO	NO	NO	YES	YES	YES	YES	YES	YES	YES	YES	NO
42	1986		2	25	6	2011	NO	NO	NO	NO	NO	NO	NO	NO	YES	NO	NO	NO	YES	NO	YES	NO	YES
43	1946		2	55	13	2004	NO	NO	NO	NO	NO	NO	NO	NO	YES	NO	YES	YES	NO	NO	NO	NO	YES
44	1986		1	5	3	2013	NO	NO	NO	NO	NO	NO	NO	NO	NO	NO	NO	NO	NO	NO	NO	NO	YES
45	1978		2	42	8	2009	YES	NO	YES	YES	YES	YES	YES	YES	YES	NO	YES	YES	YES	YES	YES	YES	YES
46	1976		2	14	7	2005	NO	NO	NO	NO	NO	NO	NO	NO	NO	NO	NO	NO	NO	NO	NO	NO	YES
47	1971		2	75	11	2005	YES	YES	YES	YES	YES	YES	YES	NO	YES	YES	YES	YES	YES	YES	YES	NO	YES
48	1962		2	16	11	2005	NO	NO	NO	NO	NO	NO	NO	NO	YES	YES	YES	YES	YES	YES	YES	YES	NO
49	1963		1	41	11	2004	NO	NO	NO	NO	NO	NO	NO	NO	YES	YES	YES	YES	YES	YES	YES	YES	YES
50	1946		2	29	5	2004	NO	NO	NO	NO	NO	NO	NO	NO	NO	NO	NO	NO	NO	NO	NO	NO	NO
51	1976		1	157	13	2004	YES	YES	YES	NO	YES	YES	YES	YES	YES	YES	YES	YES	YES	YES	YES	YES	YES
52	1971		2	3	2	2004	NO	NO	NO	NO	NO	NO	NO	NO	NO	NO	NO	NO	NO	NO	NO	NO	YES
53	1977		2	7	3	2005	NO	NO	NO	NO	NO	NO	NO	NO	NO	NO	NO	NO	NO	NO	NO	NO	YES
54	1953		2	9	2	2015	YES	NO	NO	NO	NO	NO	NO	YES	YES	NO	NO	NO	NO	NO	YES	YES	YES
55	1969		2	37	7	2009	NO	NO	NO	NO	NO	NO	NO	NO	YES	NO	NO	NO	YES	NO	YES	NO	YES
56	1974		2	10	2	2005	NO	NO	NO	NO	NO	NO	NO	NO	NO	NO	NO	NO	NO	NO	NO	NO	YES
57	1942	2016	1	45	12	2004	NO	NO	NO	NO	NO	NO	NO	NO	YES	YES	YES	NO	NO	NO	NO	NO	NO
58	1938	2014	2	21	11	2004	NO	NO	NO	NO	NO	NO	NO	NO	YES	YES	YES	YES	YES	YES	NO	NO	NO
59	1960		1	45	11	2004	YES	YES	YES	NO	NO	NO	NO	NO	YES	YES	YES	YES	NO	NO	NO	NO	NO
60	1944		2	3	2	2005	NO	NO	NO	NO	NO	NO	NO	NO	NO	NO	NO	NO	NO	NO	NO	NO	YES
61	1952		1	27	6	2004	NO	NO	NO	NO	NO	NO	NO	NO	YES	YES	YES	YES	YES	YES	YES	YES	NO
62	1977		2	44	8	2009	YES	NO	YES	YES	YES	YES	YES	YES	YES	NO	YES	YES	YES	YES	YES	YES	YES
63	1986		1	7	4	2005	NO	NO	NO	NO	NO	NO	NO	NO	NO	NO	NO	NO	NO	NO	NO	NO	YES
64	1970		2	82	12	2005	YES	YES	YES	YES	YES	YES	YES	YES	YES	YES	YES	YES	YES	YES	YES	YES	NO
65	1952		2	64	11	2004	YES	NO	YES	YES	NO	NO	NO	YES	YES	YES	YES	YES	YES	YES	YES	YES	YES
66	1952		2	102	13	2004	NO	NO	NO	NO	NO	NO	NO	NO	YES	YES	YES	YES	YES	YES	YES	YES	YES
67	1943	2009	2	7	4	2006	NO	NO	NO	NO	NO	NO	NO	NO	NO	NO	NO	NO	NO	NO	NO	NO	NO
68	1965		2	57	13	2004	NO	NO	NO	NO	NO	NO	NO	NO	YES	YES	YES	YES	NO	NO	YES	YES	YES
69	1953		2	16	5	2009	NO	NO	NO	NO	NO	NO	NO	NO	YES	YES	YES	NO	NO	NO	YES	YES	YES
70	1973		1	10	2	2013	NO	NO	NO	NO	NO	NO	NO	NO	YES	NO	NO	NO	NO	YES	NO	NO	YES
71	1950		2	20	9	2004	NO	NO	NO	NO	NO	NO	NO	NO	YES	YES	YES	YES	YES	YES	YES	YES	NO
72	1986		2	5	3	2008	NO	NO	NO	NO	NO	NO	NO	NO	NO	NO	NO	NO	NO	NO	NO	NO	YES
73	1954	2009	1	14	4	2004	NO	NO	NO	NO	NO	NO	NO	NO	NO	NO	NO	NO	NO	NO	NO	NO	NO
74	1976		2	3	2	2015	NO	NO	NO	NO	NO	NO	NO	NO	NO	NO	NO	NO	NO	NO	NO	NO	YES
75	1957		2	28	11	2004	YES	YES	YES	YES	NO	NO	NO	NO	YES	YES	YES	YES	NO	NO	NO	NO	YES
76	1990		1	45	9	2008	YES	NO	YES	YES	YES	YES	YES	YES	YES	YES	YES	YES	YES	YES	YES	YES	YES
77	1959		2	30	10	2004	NO	NO	NO	NO	NO	NO	NO	NO	YES	YES	NO	NO	NO	YES	NO	YES	YES
78	1952		2	9	6	2004	NO	NO	NO	NO	NO	NO	NO	NO	YES	NO	NO	YES	NO	NO	NO	NO	NO
79	1954		1	52	10	2007	YES	NO	YES	YES	YES	YES	YES	YES	YES	YES	YES	YES	YES	YES	YES	YES	YES
80	1982		2	48	11	2006	YES	YES	YES	YES	YES	NO	NO	NO	YES	YES	YES	YES	YES	NO	NO	NO	YES
81	1990		2	17	2	2015	YES	NO	NO	NO	NO	NO	YES	YES	YES	NO	NO	NO	NO	NO	YES	YES	YES
82	1943		2	39	13	2004	NO	NO	NO	NO	NO	NO	NO	NO	NO	NO	NO	NO	NO	NO	NO	NO	YES
83	1960		2	34	13	2004	NO	NO	NO	NO	NO	NO	NO	NO	NO	NO	NO	NO	NO	NO	NO	NO	YES
84	1977		2	3	2	2015	NO	NO	NO	NO	NO	NO	NO	NO	NO	NO	NO	NO	NO	NO	NO	NO	YES
85	1940		2	31	9	2006	NO	NO	NO	NO	NO	NO	NO	NO	YES	YES	YES	YES	YES	YES	YES	YES	YES
86	1954		2	68	13	2004	NO	NO	NO	NO	NO	NO	NO	NO	YES	YES	YES	NO	NO	NO	NO	NO	YES
87	1953		2	32	10	2004	NO	NO	NO	NO	NO	NO	NO	NO	YES	YES	YES	YES	YES	YES	YES	YES	YES
88	1957		2	49	13	2004	YES	YES	YES	YES	YES	YES	YES	YES	YES	YES	YES	YES	YES	YES	YES	YES	YES
89	1952		2	95	13	2004	YES	YES	YES	YES	YES	YES	YES	YES	YES	YES	YES	YES	YES	YES	YES	YES	YES
90	1961		2	44	13	2004	YES	YES	YES	YES	YES	YES	YES	YES	YES	YES	YES	YES	YES	YES	YES	YES	YES
91	1967		1	63	13	2004	YES	YES	YES	YES	YES	YES	YES	YES	YES	YES	YES	YES	YES	YES	YES	YES	YES
92	1957		2	63	10	2004	NO	NO	NO	NO	NO	NO	NO	NO	YES	YES	NO	YES	YES	YES	NO	YES	NO
93	1962		2	66	13	2004	YES	YES	YES	YES	YES	YES	YES	YES	YES	YES	YES	YES	YES	YES	YES	YES	YES
94	1969	2015	1	17	8	2007	NO	NO	NO	NO	NO	NO	NO	NO	YES	YES	YES	YES	YES	YES	YES	NO	YES
95	1964		1	67	11	2006	NO	NO	NO	NO	NO	NO	NO	NO	YES	NO	NO	YES	YES	YES	YES	YES	YES
96	1956	2012	2	49	9	2004	NO	NO	NO	NO	NO	NO	NO	NO	YES	YES	YES	YES	NO	NO	NO	NO	NO
97	1954		2	30	8	2004	NO	NO	NO	NO	NO	NO	NO	NO	YES	NO	YES	NO	NO	NO	NO	NO	YES
98	1954		2	8	5	2007	NO	NO	NO	NO	NO	NO	NO	NO	YES	NO	NO	NO	NO	YES	NO	NO	NO
99	1989		2	35	9	2006	YES	NO	NO	YES	YES	YES	YES	YES	YES	NO	NO	YES	YES	YES	YES	YES	YES
100	1955		2	42	10	2004	NO	NO	NO	NO	NO	NO	NO	NO	YES	YES	YES	YES	YES	YES	YES	YES	NO
101	1976		2	19	5	2012	NO	NO	NO	NO	NO	NO	NO	NO	YES	NO	NO	YES	NO	NO	NO	NO	YES
102	1968		2	51	11	2004	YES	YES	YES	YES	YES	NO	NO	NO	YES	YES	YES	YES	YES	NO	NO	NO	YES
103	1957		1	25	8	2009	NO	NO	NO	NO	NO	NO	NO	NO	YES	NO	YES	YES	YES	YES	YES	YES	YES
104	1962		1	12	8	2009	NO	NO	NO	NO	NO	NO	NO	NO	NO	NO	NO	NO	NO	NO	NO	NO	YES
105	1988		2	41	9	2008	YES	YES	YES	YES	YES	YES	YES	YES	YES	YES	YES	YES	YES	YES	YES	YES	YES
106	1963		2	3	3	2014	NO	NO	NO	NO	NO	NO	NO	NO	NO	NO	NO	NO	NO	NO	NO	NO	YES
107	1969		2	87	12	2005	YES	NO	YES	YES	YES	YES	YES	YES	YES	YES	YES	YES	YES	YES	YES	YES	YES
108	1984		2	29	7	2005	YES	YES	YES	NO	NO	NO	NO	NO	YES	YES	YES	NO	NO	NO	NO	NO	YES
109	1929	2009	2	16	5	2004	NO	NO	NO	NO	NO	NO	NO	NO	NO	NO	NO	NO	NO	NO	NO	NO	NO
110	1980		1	3	2	2004	NO	NO	NO	NO	NO	NO	NO	NO	NO	NO	NO	NO	NO	NO	NO	NO	YES
111	1978		2	27	5	2012	YES	NO	NO	YES	YES	YES	YES	YES	YES	NO	NO	YES	YES	YES	YES	YES	YES
112	1953		2	43	8	2004	NO	NO	NO	NO	NO	NO	NO	NO	NO	NO	NO	NO	NO	NO	NO	NO	YES
113	1979		2	24	8	2006	YES	NO	NO	NO	NO	NO	NO	YES	YES	NO	NO	NO	NO	NO	YES	YES	YES
114	1964		2	24	10	2004	YES	NO	NO	NO	YES	NO	NO	NO	YES	NO	NO	NO	YES	NO	NO	NO	YES
115	1974		1	23	10	2004	YES	NO	NO	NO	NO	NO	NO	YES	YES	NO	NO	NO	NO	NO	NO	YES	YES
116	1982		2	10	4	2012	NO	NO	NO	NO	NO	NO	NO	NO	YES	NO	NO	YES	NO	YES	NO	NO	YES
117	1964		2	3	2	2005	NO	NO	NO	NO	NO	NO	NO	NO	NO	NO	NO	NO	NO	NO	NO	NO	YES
118	1967		1	23	10	2004	NO	NO	NO	NO	NO	NO	NO	NO	NO	NO	NO	NO	NO	NO	NO	NO	YES
119	1960		2	47	9	2008	NO	NO	NO	NO	NO	NO	NO	NO	YES	NO	YES	YES	YES	NO	NO	NO	YES
120	1964	2012	2	6	3	2009	NO	NO	NO	NO	NO	NO	NO	NO	YES	NO	YES	YES	NO	NO	NO	NO	YES
121	1957		2	30	11	2004	NO	NO	NO	NO	NO	NO	NO	NO	YES	NO	NO	NO	NO	NO	NO	YES	YES
122	1969		2	74	13	2004	YES	YES	YES	YES	YES	YES	YES	YES	YES	YES	YES	YES	YES	YES	YES	YES	YES
123	1988		2	14	2	2015	YES	NO	NO	NO	NO	NO	YES	YES	YES	NO	NO	NO	NO	NO	YES	YES	YES
124	1973		2	12	3	2014	YES	NO	NO	NO	NO	YES	YES	YES	YES	NO	NO	NO	NO	YES	YES	YES	YES
125	1952		2	123	12	2004	YES	NO	NO	NO	NO	YES	YES	YES	YES	YES	YES	YES	YES	YES	YES	YES	YES
126	1973		2	22	5	2006	NO	NO	NO	NO	NO	NO	NO	NO	YES	YES	NO	NO	NO	NO	NO	NO	YES
127	1946		1	22	5	2006	NO	NO	NO	NO	NO	NO	NO	NO	NO	NO	NO	NO	NO	NO	NO	NO	YES
128	1948	2016	1	88	13	2004	YES	YES	YES	YES	YES	YES	YES	YES	YES	YES	YES	YES	YES	YES	YES	YES	YES
129	1987		2	3	2	2014	NO	NO	NO	NO	NO	NO	NO	NO	NO	NO	NO	NO	NO	NO	NO	NO	YES
130	1955		1	6	4	2012	NO	NO	NO	NO	NO	NO	NO	NO	NO	NO	NO	NO	NO	NO	NO	NO	YES
131	1987		2	13	3	2014	NO	NO	NO	NO	NO	NO	NO	NO	YES	NO	NO	NO	NO	YES	YES	YES	YES
132	1952		1	32	10	2005	NO	NO	NO	NO	NO	NO	NO	NO	NO	NO	NO	NO	NO	NO	NO	NO	YES
133	1975		2	19	4	2013	NO	NO	NO	NO	NO	NO	NO	NO	YES	NO	NO	NO	YES	NO	NO	NO	YES
134	1950	2008	2	52	5	2004	NO	NO	NO	NO	NO	NO	NO	NO	NO	NO	NO	NO	NO	NO	NO	NO	YES
135	1963		2	16	4	2011	YES	NO	YES	YES	NO	NO	NO	NO	YES	NO	YES	YES	NO	NO	NO	NO	YES
136	1964		1	24	13	2004	NO	NO	NO	NO	NO	NO	NO	NO	YES	YES	YES	YES	YES	YES	YES	YES	YES
137	1980		2	4	2	2008	NO	NO	NO	NO	NO	NO	NO	NO	NO	NO	NO	NO	NO	NO	NO	NO	YES
138	1976		2	51	7	2008	NO	NO	NO	NO	NO	NO	NO	NO	YES	NO	YES	NO	NO	NO	NO	NO	YES
139	1969		2	52	12	2005	YES	YES	YES	YES	YES	YES	YES	YES	YES	YES	YES	YES	YES	YES	YES	YES	YES
140	1969		2	19	6	2009	YES	YES	YES	YES	NO	YES	NO	NO	YES	YES	YES	YES	NO	YES	NO	NO	NO
141	1957		2	21	9	2004	NO	NO	NO	NO	NO	NO	NO	NO	YES	YES	YES	YES	YES	YES	YES	YES	YES
142	1964		2	17	5	2004	NO	NO	NO	NO	NO	NO	NO	NO	NO	NO	NO	NO	NO	NO	NO	NO	YES
143	1964		2	11	6	2011	NO	NO	NO	NO	NO	NO	NO	NO	NO	NO	NO	NO	NO	NO	NO	NO	NO
144	1991		1	42	5	2012	YES	NO	NO	YES	YES	YES	YES	YES	YES	NO	NO	YES	YES	YES	YES	YES	YES
145	1952		1	33	13	2004	NO	NO	NO	NO	NO	NO	NO	NO	YES	YES	YES	YES	YES	YES	YES	YES	YES
146	1976		2	30	6	2006	NO	NO	NO	NO	NO	NO	NO	NO	YES	YES	NO	NO	NO	NO	NO	NO	YES
147	1976		2	68	11	2004	NO	NO	NO	NO	NO	NO	NO	NO	YES	YES	NO	YES	NO	NO	NO	NO	YES
148	1977		2	5	2	2007	NO	NO	NO	NO	NO	NO	NO	NO	NO	NO	NO	NO	NO	NO	NO	NO	YES
149	1990		2	11	2	2015	YES	NO	NO	NO	NO	NO	YES	YES	YES	NO	NO	NO	NO	NO	YES	YES	YES
150	1957		2	76	13	2004	NO	NO	NO	NO	NO	NO	NO	NO	YES	NO	NO	YES	YES	YES	YES	YES	NO
151	1957	2015	1	104	11	2005	YES	YES	YES	NO	NO	NO	NO	NO	YES	YES	YES	YES	YES	YES	YES	NO	YES
152	1956		1	32	10	2004	NO	NO	NO	NO	NO	NO	NO	NO	NO	NO	NO	NO	NO	NO	NO	NO	YES
153	1976		2	4	3	2007	NO	NO	NO	NO	NO	NO	NO	NO	YES	NO	NO	NO	NO	NO	YES	NO	YES
154	1954		2	51	12	2004	NO	NO	NO	NO	NO	NO	NO	NO	YES	NO	NO	NO	NO	NO	YES	NO	YES
155	1937	2005	2	5	2	2004	NO	NO	NO	NO	NO	NO	NO	NO	NO	NO	NO	NO	NO	NO	NO	NO	NO
156	1985		2	3	2	2013	NO	NO	NO	NO	NO	NO	NO	NO	NO	NO	NO	NO	NO	NO	NO	NO	YES
157	1980		2	36	6	2011	YES	NO	NO	NO	NO	YES	YES	YES	YES	NO	NO	NO	NO	YES	YES	YES	YES
158	1980		2	37	6	2004	NO	NO	NO	NO	NO	NO	NO	NO	NO	NO	NO	NO	NO	NO	NO	NO	YES
159	1947		2	4	3	2010	NO	NO	NO	NO	NO	NO	NO	NO	NO	NO	NO	NO	NO	NO	NO	NO	YES
160	1959		1	4	2	2004	NO	NO	NO	NO	NO	NO	NO	NO	NO	NO	NO	NO	NO	NO	NO	NO	YES
161	1962	2014	2	5	4	2008	NO	NO	NO	NO	NO	NO	NO	NO	YES	NO	YES	YES	YES	YES	NO	NO	YES
162	1979		2	15	3	2004	NO	NO	NO	NO	NO	NO	NO	NO	YES	NO	NO	NO	NO	NO	YES	NO	YES
163	1967		1	19	3	2014	YES	NO	NO	NO	NO	YES	NO	NO	YES	NO	NO	NO	NO	YES	NO	NO	YES
164	1969		2	9	3	2013	NO	NO	NO	NO	NO	NO	NO	NO	YES	NO	NO	NO	YES	YES	YES	YES	YES
165	1967		2	82	13	2004	YES	NO	NO	YES	YES	YES	YES	YES	YES	YES	YES	YES	YES	YES	YES	YES	YES
166	1991		2	11	2	2015	NO	NO	NO	NO	NO	NO	NO	NO	YES	NO	NO	NO	NO	NO	NO	YES	YES
167	1948		2	5	4	2005	NO	NO	NO	NO	NO	NO	NO	NO	NO	NO	NO	NO	NO	NO	NO	NO	NO
168	1965		1	69	13	2004	YES	YES	YES	YES	YES	NO	NO	NO	YES	YES	YES	YES	YES	YES	YES	YES	NO
169	1957		2	27	10	2004	NO	NO	NO	NO	NO	NO	NO	NO	NO	NO	NO	NO	NO	NO	NO	NO	NO
170	1976		1	107	13	2004	YES	YES	YES	YES	YES	YES	YES	YES	YES	YES	YES	YES	YES	YES	YES	YES	YES
171	1973		2	28	11	2005	NO	NO	NO	NO	NO	NO	NO	NO	NO	NO	NO	NO	NO	NO	NO	NO	YES
172	1989		1	3	2	2013	NO	NO	NO	NO	NO	NO	NO	NO	YES	NO	NO	NO	NO	NO	YES	NO	YES
173	1947	2016	1	22	11	2004	NO	NO	NO	NO	NO	NO	NO	NO	YES	NO	NO	NO	YES	NO	YES	NO	YES
174	1968	2015	2	88	11	2005	NO	NO	NO	NO	NO	NO	NO	NO	YES	YES	YES	YES	YES	YES	YES	NO	YES
175	1964		1	8	4	2009	NO	NO	NO	NO	NO	NO	NO	NO	NO	NO	NO	NO	NO	NO	NO	NO	YES
176	1972		2	7	2	2014	NO	NO	NO	NO	NO	NO	NO	NO	YES	NO	NO	NO	NO	NO	NO	YES	NO
177	1960		1	43	9	2006	NO	NO	NO	NO	NO	NO	NO	NO	NO	NO	NO	NO	NO	NO	NO	NO	YES
178	1988		1	21	5	2012	YES	NO	NO	NO	YES	YES	YES	YES	YES	NO	NO	NO	YES	YES	YES	YES	YES
179	1976		2	28	8	2005	NO	NO	NO	NO	NO	NO	NO	NO	NO	NO	NO	NO	NO	NO	NO	NO	YES
180	1986		2	4	3	2009	NO	NO	NO	NO	NO	NO	NO	NO	YES	NO	NO	NO	YES	NO	NO	NO	YES
181	1981		2	7	5	2012	YES	NO	NO	NO	NO	NO	YES	NO	YES	NO	NO	NO	NO	NO	YES	YES	YES
182	1966		1	122	13	2004	YES	YES	YES	YES	YES	YES	YES	YES	YES	YES	YES	YES	YES	YES	YES	YES	YES
183	1973		1	28	8	2005	NO	NO	NO	NO	NO	NO	NO	NO	NO	NO	NO	NO	NO	NO	NO	NO	NO
184	1953		1	37	11	2004	NO	NO	NO	NO	NO	NO	NO	NO	YES	YES	YES	YES	YES	YES	YES	YES	NO
185	1975		2	30	11	2004	YES	YES	YES	YES	NO	NO	NO	NO	YES	YES	YES	YES	YES	YES	NO	NO	YES
186	1940		1	12	4	2004	NO	NO	NO	NO	NO	NO	NO	NO	NO	NO	NO	NO	NO	NO	NO	NO	YES
187	1971		2	66	12	2005	YES	YES	YES	YES	YES	YES	YES	YES	YES	YES	YES	YES	YES	YES	YES	YES	YES
188	1978	2015	1	29	9	2006	NO	NO	NO	NO	NO	NO	NO	NO	YES	NO	NO	YES	YES	NO	NO	NO	NO
189	1985		2	4	2	2013	NO	NO	NO	NO	NO	NO	NO	NO	NO	NO	NO	NO	NO	NO	NO	NO	YES
190	1993		2	21	3	2014	YES	NO	NO	NO	NO	YES	YES	YES	YES	NO	NO	NO	NO	YES	YES	YES	YES
191	1946		1	46	11	2004	YES	YES	YES	YES	YES	YES	NO	NO	YES	YES	YES	YES	YES	YES	NO	NO	YES
192	1954		1	90	13	2004	YES	NO	NO	YES	NO	YES	NO	YES	YES	YES	YES	YES	YES	YES	YES	YES	YES
193	1994		2	91	6	2011	YES	NO	NO	YES	NO	YES	NO	NO	YES	NO	YES	YES	YES	YES	YES	YES	YES
194	1950		2	43	11	2004	NO	NO	NO	NO	NO	NO	NO	NO	YES	YES	YES	YES	YES	YES	YES	NO	NO
195	1960		2	36	11	2004	NO	NO	NO	NO	NO	NO	NO	NO	YES	NO	NO	NO	NO	NO	YES	NO	YES
196	1963	2015	2	59	12	2004	NO	NO	NO	NO	NO	NO	NO	NO	YES	YES	YES	YES	YES	YES	YES	NO	NO
197	1971		2	14	6	2005	NO	NO	NO	NO	NO	NO	NO	NO	YES	NO	NO	NO	NO	YES	NO	YES	YES
198	1977		2	55	11	2005	YES	YES	YES	YES	YES	YES	YES	YES	YES	YES	YES	YES	YES	YES	YES	YES	YES
199	1947		2	18	3	2013	NO	NO	NO	NO	NO	NO	NO	NO	YES	NO	NO	NO	YES	YES	NO	NO	YES
200	1989		2	16	6	2011	NO	NO	NO	NO	NO	NO	NO	NO	NO	NO	NO	NO	NO	NO	NO	NO	YES
201	1945		2	16	7	2004	NO	NO	NO	NO	NO	NO	NO	NO	NO	NO	NO	NO	NO	NO	NO	NO	NO
202	1979		1	10	3	2007	NO	NO	NO	NO	NO	NO	NO	NO	NO	NO	NO	NO	NO	NO	NO	NO	YES
203	1944		1	28	13	2004	NO	NO	NO	NO	NO	NO	NO	NO	YES	YES	YES	YES	YES	YES	YES	YES	NO
204	1970		2	3	2	2009	NO	NO	NO	NO	NO	NO	NO	NO	YES	YES	YES	YES	YES	YES	YES	YES	YES
205	1969		1	53	10	2007	YES	NO	YES	YES	YES	YES	YES	YES	YES	YES	YES	YES	YES	YES	YES	YES	YES
206	1953	2006	1	7	3	2004	NO	NO	NO	NO	NO	NO	NO	NO	NO	NO	NO	NO	NO	NO	NO	NO	YES
207	1980		1	6	2	2005	NO	NO	NO	NO	NO	NO	NO	NO	NO	NO	NO	NO	NO	NO	NO	NO	YES
208	1960		2	31	13	2004	NO	NO	NO	NO	NO	NO	NO	NO	NO	NO	NO	NO	NO	NO	NO	NO	YES
209	1975		2	36	8	2004	NO	NO	NO	NO	NO	NO	NO	NO	NO	NO	NO	NO	NO	NO	NO	NO	YES
210	1966		1	4	2	2004	NO	NO	NO	NO	NO	NO	NO	NO	NO	NO	NO	NO	NO	NO	NO	NO	YES
211	1992		1	3	2	2014	NO	NO	NO	NO	NO	NO	NO	NO	NO	NO	NO	NO	NO	NO	NO	NO	YES
212	1955		1	37	10	2004	NO	NO	NO	NO	NO	NO	NO	NO	YES	NO	NO	NO	YES	NO	NO	NO	YES
213	1974		2	111	13	2004	YES	YES	YES	YES	YES	YES	YES	YES	YES	YES	YES	YES	YES	YES	YES	YES	YES
214	1984		1	12	2	2015	YES	NO	NO	NO	NO	NO	YES	YES	YES	NO	NO	NO	NO	NO	YES	YES	YES
215	1967	2015	1	4	2	2007	NO	NO	NO	NO	NO	NO	NO	NO	NO	NO	NO	NO	NO	NO	NO	NO	YES
216	1945		1	9	8	2004	NO	NO	NO	NO	NO	NO	NO	NO	NO	NO	NO	NO	NO	NO	NO	NO	YES
217	1969		2	5	4	2005	NO	NO	NO	NO	NO	NO	NO	NO	YES	NO	NO	NO	NO	YES	NO	NO	YES
218	1964		2	55	12	2005	YES	NO	YES	YES	YES	YES	YES	YES	YES	YES	YES	YES	YES	YES	YES	YES	YES
219	1989		2	9	2	2015	NO	NO	NO	NO	NO	NO	NO	NO	NO	NO	NO	NO	NO	NO	NO	NO	YES
220	1955		2	36	10	2004	NO	NO	NO	NO	NO	NO	NO	NO	YES	YES	YES	YES	YES	YES	YES	YES	YES
221	1974	2005	2	15	2	2004	NO	NO	NO	NO	NO	NO	NO	NO	NO	NO	NO	NO	NO	NO	NO	NO	NO
222	1962		2	12	4	2004	NO	NO	NO	NO	NO	NO	NO	NO	YES	YES	YES	YES	YES	NO	NO	NO	YES
223	1978		2	36	11	2005	YES	NO	NO	YES	YES	YES	YES	NO	YES	NO	NO	YES	YES	YES	YES	NO	YES
224	1939		1	22	11	2005	NO	NO	NO	NO	NO	NO	NO	NO	NO	NO	NO	NO	NO	NO	NO	NO	YES
225	1976		1	55	12	2005	YES	YES	YES	YES	YES	YES	YES	YES	YES	YES	YES	YES	YES	YES	YES	YES	YES
226	1941		2	4	3	2008	NO	NO	NO	NO	NO	NO	NO	NO	NO	NO	NO	NO	NO	NO	NO	NO	NO
227	1980		2	12	4	2013	NO	NO	NO	NO	NO	NO	NO	NO	YES	NO	NO	NO	YES	YES	YES	NO	YES
228	1939	2008	2	7	4	2005	NO	NO	NO	NO	NO	NO	NO	NO	NO	NO	NO	NO	NO	NO	NO	NO	YES
229	1946		2	197	13	2004	NO	NO	NO	NO	NO	NO	NO	NO	YES	YES	YES	YES	YES	YES	YES	YES	NO
230	1949	2006	1	5	2	2004	NO	NO	NO	NO	NO	NO	NO	NO	NO	NO	NO	NO	NO	NO	NO	NO	YES
231	1939	2015	1	6	4	2009	NO	NO	NO	NO	NO	NO	NO	NO	NO	NO	NO	NO	NO	NO	NO	NO	YES
232	1962		1	116	12	2005	YES	YES	YES	YES	YES	YES	YES	YES	YES	YES	YES	YES	YES	YES	YES	YES	YES
233	1979		2	79	13	2004	NO	NO	NO	NO	NO	NO	NO	NO	NO	NO	NO	NO	NO	NO	NO	NO	YES
234	1973		2	25	6	2011	YES	NO	YES	YES	YES	YES	YES	YES	YES	NO	YES	YES	YES	YES	YES	YES	YES
235	1960		2	22	3	2014	NO	NO	NO	NO	NO	NO	NO	NO	YES	NO	NO	NO	NO	YES	YES	YES	YES
236	1981		2	9	4	2013	NO	NO	NO	NO	NO	NO	NO	NO	NO	NO	NO	NO	NO	NO	NO	NO	YES
237	1960	2007	2	4	2	2004	NO	NO	NO	NO	NO	NO	NO	NO	NO	NO	NO	NO	NO	NO	NO	NO	NO
238	1971		1	12	5	2005	NO	NO	NO	NO	NO	NO	NO	NO	NO	NO	NO	NO	NO	NO	NO	NO	YES
239	1946		2	9	4	2004	NO	NO	NO	NO	NO	NO	NO	NO	YES	NO	NO	NO	YES	NO	NO	NO	YES
240	1961		2	45	7	2010	YES	YES	YES	YES	YES	YES	YES	YES	YES	YES	YES	YES	YES	YES	YES	YES	YES
241	1971		2	8	4	2004	NO	NO	NO	NO	NO	NO	NO	NO	NO	NO	NO	NO	NO	NO	NO	NO	YES
242	1979		2	37	13	2004	NO	NO	NO	NO	NO	NO	NO	NO	YES	YES	YES	YES	YES	YES	YES	YES	YES
243	1951		1	3	2	2012	NO	NO	NO	NO	NO	NO	NO	NO	YES	YES	YES	YES	YES	NO	NO	NO	YES
244	1972		1	4	4	2005	NO	NO	NO	NO	NO	NO	NO	NO	NO	NO	NO	NO	NO	NO	NO	NO	YES
245	1979		1	7	3	2007	NO	NO	NO	NO	NO	NO	NO	NO	NO	NO	NO	NO	NO	NO	NO	NO	YES
246	1974		1	44	8	2009	YES	YES	YES	YES	YES	YES	YES	YES	YES	YES	YES	YES	YES	YES	YES	YES	YES
247	1969		1	54	8	2009	YES	NO	NO	NO	NO	YES	YES	YES	YES	NO	NO	NO	NO	YES	YES	YES	YES
248	1949		2	11	5	2012	NO	NO	NO	NO	NO	NO	NO	NO	YES	NO	NO	YES	YES	YES	YES	YES	YES
249	1962		2	16	7	2006	NO	NO	NO	NO	NO	NO	NO	NO	NO	NO	NO	NO	NO	NO	NO	NO	YES
250	1956		2	96	13	2004	YES	YES	YES	YES	YES	YES	YES	YES	YES	YES	YES	YES	YES	YES	YES	YES	YES
251	1965		2	5	2	2007	NO	NO	NO	NO	NO	NO	NO	NO	NO	NO	NO	NO	NO	NO	NO	NO	YES
252	1965		2	41	12	2005	YES	NO	NO	NO	NO	YES	YES	YES	YES	YES	NO	NO	NO	YES	YES	YES	YES
253	1950		2	26	9	2004	NO	NO	NO	NO	NO	NO	NO	NO	YES	YES	YES	YES	YES	YES	YES	YES	YES
254	1945	2017	2	95	13	2004	NO	NO	NO	NO	NO	NO	NO	NO	YES	YES	YES	YES	YES	YES	YES	YES	NO
255	1957		1	20	7	2004	NO	NO	NO	NO	NO	NO	NO	NO	NO	NO	NO	NO	NO	NO	NO	NO	NO
256	1961		2	67	13	2004	NO	NO	NO	NO	NO	NO	NO	NO	YES	YES	YES	YES	YES	YES	YES	YES	YES
257	1943	2013	2	11	8	2004	NO	NO	NO	NO	NO	NO	NO	NO	NO	NO	NO	NO	NO	NO	NO	NO	YES
258	1969	2016	1	84	8	2008	YES	YES	YES	YES	NO	NO	NO	NO	YES	YES	YES	YES	YES	NO	NO	NO	YES
259	1965		2	4	2	2006	NO	NO	NO	NO	NO	NO	NO	NO	NO	NO	NO	NO	NO	NO	NO	NO	YES
260	1968		2	30	8	2008	NO	NO	NO	NO	NO	NO	NO	NO	NO	NO	NO	NO	NO	NO	NO	NO	YES
261	1957		2	24	7	2010	YES	NO	NO	NO	NO	NO	YES	YES	YES	YES	YES	YES	YES	YES	YES	YES	YES
262	1991		2	26	4	2013	YES	NO	NO	NO	YES	YES	YES	YES	YES	NO	NO	NO	YES	YES	YES	YES	YES
263	1966		1	9	4	2004	NO	NO	NO	NO	NO	NO	NO	NO	NO	NO	NO	NO	NO	NO	NO	NO	YES
264	1962		2	8	5	2004	NO	NO	NO	NO	NO	NO	NO	NO	YES	NO	NO	NO	YES	NO	NO	NO	YES
265	1974		1	4	3	2004	NO	NO	NO	NO	NO	NO	NO	NO	NO	NO	NO	NO	NO	NO	NO	NO	YES
266	1966		2	71	13	2004	YES	YES	YES	YES	YES	YES	YES	YES	YES	YES	YES	YES	YES	YES	YES	YES	YES
267	1969		1	26	6	2007	YES	NO	NO	NO	YES	YES	YES	YES	YES	NO	NO	NO	YES	YES	YES	YES	YES
268	1978		1	11	2	2015	NO	NO	NO	NO	NO	NO	NO	NO	YES	NO	NO	NO	NO	NO	NO	YES	YES
269	1961		2	34	10	2004	NO	NO	NO	NO	NO	NO	NO	NO	YES	NO	YES	YES	YES	YES	YES	YES	YES
270	1959		2	22	10	2005	NO	NO	NO	NO	NO	NO	NO	NO	YES	YES	NO	NO	YES	NO	YES	YES	NO
271	1985		1	16	6	2004	NO	NO	NO	NO	NO	NO	NO	NO	YES	NO	NO	NO	NO	YES	NO	NO	YES
272	1985		2	55	9	2008	YES	YES	YES	YES	YES	YES	YES	YES	YES	YES	YES	YES	YES	YES	YES	YES	YES
273	1972		2	5	2	2015	YES	NO	NO	NO	NO	NO	NO	YES	YES	NO	NO	NO	NO	NO	NO	YES	YES
274	1947		1	25	9	2004	NO	NO	NO	NO	NO	NO	NO	NO	YES	YES	NO	YES	NO	NO	NO	NO	YES
275	1950		2	3	2	2005	NO	NO	NO	NO	NO	NO	NO	NO	NO	NO	NO	NO	NO	NO	NO	NO	NO
276	1976		2	27	8	2004	NO	NO	NO	NO	NO	NO	NO	NO	YES	YES	NO	YES	YES	YES	NO	NO	YES
277	1987		2	6	5	2008	NO	NO	NO	NO	NO	NO	NO	NO	NO	NO	NO	NO	NO	NO	NO	NO	YES
278	1953		1	57	13	2004	NO	NO	NO	NO	NO	NO	NO	NO	YES	YES	YES	YES	YES	YES	YES	YES	NO
279	1966		1	84	12	2005	NO	NO	NO	NO	NO	NO	NO	NO	YES	NO	NO	YES	NO	NO	NO	NO	YES
280	1965		1	24	5	2004	YES	NO	NO	NO	NO	NO	YES	YES	YES	NO	NO	NO	NO	NO	YES	YES	YES
281	1927	2013	2	10	4	2004	NO	NO	NO	NO	NO	NO	NO	NO	NO	NO	NO	NO	NO	NO	NO	NO	NO
282	1956		2	41	11	2004	NO	NO	NO	NO	NO	NO	NO	NO	NO	NO	NO	NO	NO	NO	NO	NO	YES
283	1989		2	5	2	2014	NO	NO	NO	NO	NO	NO	NO	NO	NO	NO	NO	NO	NO	NO	NO	NO	YES
284	1991		2	25	9	2004	NO	NO	NO	NO	NO	NO	NO	NO	YES	NO	NO	NO	NO	NO	NO	YES	YES
285	1951		2	50	13	2004	NO	NO	NO	NO	NO	NO	NO	NO	YES	YES	YES	YES	YES	NO	NO	NO	NO
286	1972		2	43	5	2004	YES	NO	NO	NO	NO	NO	NO	YES	YES	NO	NO	NO	NO	NO	NO	YES	YES
287	1972		2	59	10	2007	YES	YES	YES	YES	YES	YES	YES	YES	YES	YES	YES	YES	YES	YES	YES	YES	YES
288	1957		2	54	13	2004	NO	NO	NO	NO	NO	NO	NO	NO	YES	YES	YES	YES	YES	YES	YES	YES	NO
289	1923	2008	2	14	4	2004	NO	NO	NO	NO	NO	NO	NO	NO	NO	NO	NO	NO	NO	NO	NO	NO	NO
290	1936	2009	2	7	4	2004	NO	NO	NO	NO	NO	NO	NO	NO	NO	NO	NO	NO	NO	NO	NO	NO	NO
291	1952	2015	2	35	12	2004	NO	NO	NO	NO	NO	NO	NO	NO	NO	NO	NO	NO	NO	NO	NO	NO	NO
292	1974		1	45	12	2004	NO	NO	NO	NO	NO	NO	NO	NO	YES	NO	NO	YES	YES	YES	YES	YES	NO
293	1976		1	17	4	2013	NO	NO	NO	NO	NO	NO	NO	NO	YES	NO	NO	NO	NO	YES	NO	NO	YES
294	1953		2	64	13	2004	NO	NO	NO	NO	NO	NO	NO	NO	YES	YES	YES	YES	YES	YES	YES	YES	YES
295	1974		2	26	9	2004	NO	NO	NO	NO	NO	NO	NO	NO	NO	NO	NO	NO	NO	NO	NO	NO	YES
296	1979		2	16	3	2014	YES	NO	NO	NO	NO	YES	YES	YES	YES	NO	NO	NO	NO	YES	YES	YES	YES
297	1954		2	12	4	2013	NO	NO	NO	NO	NO	NO	NO	NO	YES	YES	YES	YES	YES	YES	YES	YES	YES
298	1960		2	5	3	2010	NO	NO	NO	NO	NO	NO	NO	NO	NO	NO	NO	NO	NO	NO	NO	NO	YES
299	1965		2	20	9	2004	YES	NO	NO	NO	NO	NO	YES	YES	YES	NO	YES	NO	NO	YES	YES	YES	YES
300	1957		2	10	3	2009	NO	NO	NO	NO	NO	NO	NO	NO	YES	NO	NO	YES	YES	YES	YES	YES	YES
301	1949		2	109	13	2004	YES	NO	YES	YES	YES	YES	YES	YES	YES	YES	YES	YES	YES	YES	YES	YES	YES
302	1948	2015	1	28	10	2004	NO	NO	NO	NO	NO	NO	NO	NO	YES	NO	NO	NO	YES	NO	NO	NO	NO
303	1993		2	3	2	2008	NO	NO	NO	NO	NO	NO	NO	NO	NO	NO	NO	NO	NO	NO	NO	NO	YES
304	1952	2008	2	7	3	2005	NO	NO	NO	NO	NO	NO	NO	NO	NO	NO	NO	NO	NO	NO	NO	NO	YES
305	1960		1	3	2	2014	NO	NO	NO	NO	NO	NO	NO	NO	NO	NO	NO	NO	NO	NO	NO	NO	YES
306	1984		1	137	12	2005	YES	YES	YES	YES	YES	YES	YES	YES	YES	YES	YES	YES	YES	YES	YES	YES	YES
307	1970		2	11	2	2015	YES	NO	NO	NO	NO	NO	YES	YES	YES	NO	NO	NO	NO	NO	YES	YES	YES
308	1988		1	3	2	2005	NO	NO	NO	NO	NO	NO	NO	NO	NO	NO	NO	NO	NO	NO	NO	NO	YES
309	1940	2012	1	25	9	2004	NO	NO	NO	NO	NO	NO	NO	NO	YES	YES	YES	YES	NO	NO	NO	NO	NO
310	1957		2	46	10	2007	YES	YES	YES	YES	YES	YES	YES	YES	YES	YES	YES	YES	YES	YES	YES	YES	YES
311	1958		2	7	2	2014	YES	NO	NO	NO	NO	NO	YES	NO	YES	NO	NO	NO	NO	NO	YES	NO	YES
312	1952	2013	2	13	4	2008	NO	NO	NO	NO	NO	NO	NO	NO	NO	NO	NO	NO	NO	NO	NO	NO	YES
313	1967		2	404	13	2004	YES	YES	YES	YES	YES	YES	YES	YES	YES	YES	YES	YES	YES	YES	YES	YES	YES
314	1971		1	61	13	2004	YES	YES	YES	YES	YES	YES	YES	YES	YES	YES	YES	YES	YES	YES	YES	YES	YES
315	1946	2017	1	3	3	2011	NO	NO	NO	NO	NO	NO	NO	NO	NO	NO	NO	NO	NO	NO	NO	NO	NO
316	1972		2	31	10	2004	YES	NO	YES	YES	YES	YES	NO	NO	YES	NO	YES	YES	YES	YES	NO	NO	YES
317	1979		2	17	5	2012	NO	NO	NO	NO	NO	NO	NO	NO	YES	NO	NO	YES	NO	NO	NO	NO	NO
318	1966		2	4	2	2009	NO	NO	NO	NO	NO	NO	NO	NO	NO	NO	NO	NO	NO	NO	NO	NO	YES
319	1952		2	11	7	2005	NO	NO	NO	NO	NO	NO	NO	NO	NO	NO	NO	NO	NO	NO	NO	NO	NO
320	1970	2009	2	70	6	2004	NO	NO	NO	NO	NO	NO	NO	NO	NO	NO	NO	NO	NO	NO	NO	NO	NO
321	1978		2	34	6	2010	YES	NO	YES	YES	YES	YES	YES	YES	YES	YES	YES	YES	YES	YES	YES	YES	YES
322	1965		2	69	13	2004	YES	YES	YES	YES	YES	YES	YES	NO	YES	YES	YES	YES	YES	YES	YES	YES	YES
323	1955		2	24	12	2004	NO	NO	NO	NO	NO	NO	NO	NO	YES	YES	YES	YES	YES	YES	YES	YES	YES
324	1948	2006	2	32	3	2004	NO	NO	NO	NO	NO	NO	NO	NO	NO	NO	NO	NO	NO	NO	NO	NO	NO
325	1981		1	3	3	2005	NO	NO	NO	NO	NO	NO	NO	NO	NO	NO	NO	NO	NO	NO	NO	NO	YES
326	1951		2	23	2	2004	NO	NO	NO	NO	NO	NO	NO	NO	NO	NO	NO	NO	NO	NO	NO	NO	YES
327	1983		2	79	13	2004	YES	YES	YES	YES	YES	YES	YES	YES	YES	YES	YES	YES	YES	YES	YES	YES	YES
328	1960		1	8	4	2011	NO	NO	NO	NO	NO	NO	NO	NO	YES	NO	NO	NO	NO	NO	NO	YES	YES
329	1963		2	38	13	2004	NO	NO	NO	NO	NO	NO	NO	NO	YES	NO	NO	YES	NO	YES	YES	NO	YES
330	1978		2	4	3	2006	NO	NO	NO	NO	NO	NO	NO	NO	YES	YES	YES	NO	NO	NO	NO	NO	YES
331	1984		2	8	4	2006	NO	NO	NO	NO	NO	NO	NO	NO	NO	NO	NO	NO	NO	NO	NO	NO	YES
332	1968		1	5	4	2007	NO	NO	NO	NO	NO	NO	NO	NO	YES	YES	YES	NO	NO	YES	YES	YES	YES
333	1979		1	29	10	2007	YES	YES	YES	YES	YES	YES	YES	YES	YES	YES	YES	YES	YES	YES	YES	YES	YES
334	1970		2	51	10	2005	YES	NO	YES	YES	YES	YES	YES	YES	YES	YES	YES	YES	YES	YES	YES	YES	YES
335	1973		1	68	11	2005	YES	YES	YES	YES	YES	YES	YES	YES	YES	YES	YES	YES	YES	YES	YES	YES	YES
336	1957	2013	1	65	10	2004	NO	NO	NO	NO	NO	NO	NO	NO	YES	YES	YES	NO	NO	NO	NO	NO	NO
337	1972		2	52	9	2008	YES	YES	YES	YES	YES	YES	YES	YES	YES	YES	YES	YES	YES	YES	YES	YES	YES
338	1988		2	57	3	2014	YES	NO	NO	NO	NO	YES	YES	YES	YES	NO	NO	NO	NO	YES	YES	YES	YES
339	1989		2	3	2	2008	NO	NO	NO	NO	NO	NO	NO	NO	NO	NO	NO	NO	NO	NO	NO	NO	YES
340	1987		1	7	3	2011	NO	NO	NO	NO	NO	NO	NO	NO	YES	NO	YES	NO	NO	NO	NO	NO	YES
341	1970		2	41	10	2007	YES	NO	NO	NO	NO	YES	YES	YES	YES	NO	NO	NO	NO	YES	YES	YES	YES
342	1969		1	40	5	2012	YES	NO	NO	NO	NO	YES	YES	YES	YES	NO	NO	NO	YES	YES	YES	YES	YES
343	1974		2	19	9	2007	NO	NO	NO	NO	NO	NO	NO	NO	YES	YES	NO	NO	NO	NO	NO	NO	YES
344	1973		2	96	13	2004	YES	YES	YES	YES	YES	YES	YES	YES	YES	YES	YES	YES	YES	YES	YES	YES	YES
345	1948		1	6	3	2004	NO	NO	NO	NO	NO	NO	NO	NO	NO	NO	NO	NO	NO	NO	NO	NO	NO
346	1977		1	39	9	2004	YES	YES	YES	YES	YES	YES	YES	YES	YES	YES	YES	YES	YES	YES	YES	YES	YES
347	1935	2006	1	9	3	2004	NO	NO	NO	NO	NO	NO	NO	NO	NO	NO	NO	NO	NO	NO	NO	NO	NO
348	1961		2	5	2	2006	NO	NO	NO	NO	NO	NO	NO	NO	NO	NO	NO	NO	NO	NO	NO	NO	YES
349	1979		2	10	2	2015	YES	NO	NO	NO	NO	NO	NO	YES	YES	NO	NO	NO	NO	NO	NO	YES	YES
350	1986		1	4	2	2015	NO	NO	NO	NO	NO	NO	NO	NO	NO	NO	NO	NO	NO	NO	NO	NO	YES
351	1923	2013	2	4	4	2005	NO	NO	NO	NO	NO	NO	NO	NO	YES	NO	NO	NO	YES	NO	NO	NO	NO
352	1945	2008	2	38	5	2004	NO	NO	NO	NO	NO	NO	NO	NO	NO	NO	NO	NO	NO	NO	NO	NO	NO
353	1960		2	19	5	2009	YES	NO	NO	NO	NO	YES	YES	YES	YES	NO	YES	NO	NO	YES	YES	YES	YES
354	1964		2	74	9	2008	YES	YES	YES	YES	YES	YES	YES	YES	YES	YES	YES	YES	YES	YES	YES	YES	YES
355	1995		2	29	5	2011	YES	NO	NO	YES	YES	YES	YES	YES	YES	YES	YES	YES	YES	YES	YES	YES	YES
356	1972		2	11	2	2014	YES	NO	NO	NO	NO	YES	NO	NO	YES	NO	NO	NO	NO	YES	NO	NO	YES
357	1969		2	57	12	2004	YES	YES	YES	NO	NO	NO	NO	NO	YES	YES	YES	YES	NO	NO	YES	NO	YES
358	1945		2	10	4	2006	NO	NO	NO	NO	NO	NO	NO	NO	NO	NO	NO	NO	NO	NO	NO	NO	NO
359	1977		2	57	12	2005	NO	NO	NO	NO	NO	NO	NO	NO	NO	NO	NO	NO	NO	NO	NO	NO	YES
360	1988		1	9	4	2007	NO	NO	NO	NO	NO	NO	NO	NO	NO	NO	NO	NO	NO	NO	NO	NO	YES
361	1987		2	11	5	2012	NO	NO	NO	NO	NO	NO	NO	NO	NO	NO	NO	NO	NO	NO	NO	NO	YES
362	1959		2	9	8	2004	NO	NO	NO	NO	NO	NO	NO	NO	YES	YES	YES	YES	YES	YES	YES	YES	YES
363	1958		1	39	13	2004	NO	NO	NO	NO	NO	NO	NO	NO	YES	YES	YES	YES	YES	YES	YES	YES	NO
364	1977		1	20	6	2010	YES	NO	NO	NO	NO	NO	YES	NO	YES	YES	NO	NO	NO	NO	YES	NO	YES
365	1952		1	32	10	2004	NO	NO	NO	NO	NO	NO	NO	NO	NO	NO	NO	NO	NO	NO	NO	NO	YES
366	1959		2	62	12	2005	YES	YES	YES	YES	YES	YES	YES	YES	YES	YES	YES	YES	YES	YES	YES	YES	YES
367	1947	2011	2	35	7	2005	NO	NO	NO	NO	NO	NO	NO	NO	YES	YES	YES	NO	NO	NO	NO	NO	YES
368	1946	2017	2	3	2	2005	NO	NO	NO	NO	NO	NO	NO	NO	NO	NO	NO	NO	NO	NO	NO	NO	YES
369	1970		2	18	4	2013	YES	NO	NO	NO	NO	NO	YES	YES	YES	NO	NO	NO	YES	YES	YES	YES	YES
370	1975		2	36	6	2011	YES	NO	NO	YES	YES	YES	YES	YES	YES	NO	NO	YES	YES	YES	YES	YES	YES
371	1990		1	7	2	2015	YES	NO	NO	NO	NO	NO	YES	YES	YES	NO	NO	NO	NO	NO	YES	YES	YES
372	1933	2006	2	7	3	2004	NO	NO	NO	NO	NO	NO	NO	NO	NO	NO	NO	NO	NO	NO	NO	NO	YES
373	1952		1	23	6	2011	NO	NO	NO	NO	NO	NO	NO	NO	YES	NO	NO	NO	YES	YES	YES	YES	YES
374	1960		2	14	8	2005	NO	NO	NO	NO	NO	NO	NO	NO	YES	NO	NO	YES	NO	NO	NO	NO	YES
375	1983		1	76	13	2004	YES	YES	YES	YES	YES	YES	YES	YES	YES	YES	YES	YES	YES	YES	YES	YES	YES
376	1949	2017	2	58	12	2004	NO	NO	NO	NO	NO	NO	NO	NO	YES	YES	YES	YES	YES	YES	YES	YES	NO
377	1965		2	4	3	2005	NO	NO	NO	NO	NO	NO	NO	NO	NO	NO	NO	NO	NO	NO	NO	NO	YES
378	1977		2	20	8	2008	NO	NO	NO	NO	NO	NO	NO	NO	YES	NO	NO	YES	YES	NO	NO	NO	YES
379	1984		1	8	3	2012	NO	NO	NO	NO	NO	NO	NO	NO	NO	NO	NO	NO	NO	NO	NO	NO	YES
380	1974		2	22	3	2014	YES	NO	NO	NO	NO	NO	YES	YES	YES	NO	NO	NO	NO	YES	YES	YES	NO
381	1948	2015	1	23	8	2006	NO	NO	NO	NO	NO	NO	NO	NO	YES	YES	NO	NO	NO	NO	YES	NO	YES
382	1945		2	16	8	2006	NO	NO	NO	NO	NO	NO	NO	NO	YES	YES	NO	YES	YES	YES	YES	YES	NO
383	1982		2	33	8	2009	NO	NO	NO	NO	NO	NO	NO	NO	YES	NO	YES	NO	YES	NO	NO	YES	YES
384	1969		2	54	8	2004	YES	YES	YES	YES	YES	YES	YES	YES	YES	YES	YES	YES	YES	YES	YES	YES	YES
385	1985		1	10	5	2012	NO	NO	NO	NO	NO	NO	NO	NO	NO	NO	NO	NO	NO	NO	NO	NO	YES
386	1948	2008	1	13	5	2004	NO	NO	NO	NO	NO	NO	NO	NO	NO	NO	NO	NO	NO	NO	NO	NO	YES
387	1962		2	25	12	2004	NO	NO	NO	NO	NO	NO	NO	NO	YES	YES	NO	YES	YES	YES	YES	YES	YES
388	1953	2005	2	4	2	2004	NO	NO	NO	NO	NO	NO	NO	NO	NO	NO	NO	NO	NO	NO	NO	NO	NO
389	1929	2015	1	21	8	2004	NO	NO	NO	NO	NO	NO	NO	NO	NO	NO	NO	NO	NO	NO	NO	NO	YES
390	1970	2006	1	16	3	2004	NO	NO	NO	NO	NO	NO	NO	NO	NO	NO	NO	NO	NO	NO	NO	NO	YES
391	1961	2014	1	43	11	2004	NO	NO	NO	NO	NO	NO	NO	NO	YES	YES	YES	YES	YES	YES	NO	NO	YES
392	1953		2	83	13	2004	YES	NO	NO	YES	YES	NO	NO	NO	YES	YES	YES	YES	YES	YES	YES	YES	YES
393	1975		2	42	12	2004	NO	NO	NO	NO	NO	NO	NO	NO	YES	YES	NO	YES	NO	NO	NO	NO	YES
394	1968		2	10	6	2004	NO	NO	NO	NO	NO	NO	NO	NO	NO	NO	NO	NO	NO	NO	NO	NO	YES
395	1941		2	14	10	2004	NO	NO	NO	NO	NO	NO	NO	NO	NO	NO	NO	NO	NO	NO	NO	NO	YES
396	1947	2012	2	12	5	2008	NO	NO	NO	NO	NO	NO	NO	NO	YES	YES	NO	NO	NO	NO	NO	NO	YES
397	1972		2	12	3	2014	YES	NO	NO	NO	NO	YES	YES	YES	YES	NO	NO	NO	NO	YES	YES	YES	YES
398	1960		2	18	5	2012	NO	NO	NO	NO	NO	NO	NO	NO	YES	NO	NO	YES	NO	NO	NO	NO	YES
399	1954	2013	2	36	9	2004	NO	NO	NO	NO	NO	NO	NO	NO	YES	YES	YES	YES	YES	NO	NO	NO	NO
400	1968		1	88	12	2004	YES	YES	YES	YES	YES	NO	NO	NO	YES	YES	YES	YES	YES	YES	YES	YES	YES
401	1973		1	42	7	2010	YES	NO	YES	YES	YES	YES	YES	YES	YES	YES	YES	YES	YES	YES	YES	YES	YES
402	1955		2	103	13	2004	NO	NO	NO	NO	NO	NO	NO	NO	NO	NO	NO	NO	NO	NO	NO	NO	YES
403	1963		1	58	13	2004	YES	YES	YES	YES	YES	YES	YES	YES	YES	YES	YES	YES	YES	YES	YES	YES	YES
404	1941	2013	2	13	5	2009	NO	NO	NO	NO	NO	NO	NO	NO	YES	YES	YES	YES	YES	NO	NO	NO	YES
405	1961		2	23	4	2013	YES	NO	NO	NO	YES	YES	YES	YES	YES	NO	NO	NO	YES	YES	YES	YES	YES
406	1954		2	8	3	2004	NO	NO	NO	NO	NO	NO	NO	NO	NO	NO	NO	NO	NO	NO	NO	NO	YES
407	1984		1	34	6	2011	YES	NO	YES	YES	YES	YES	YES	YES	YES	NO	YES	YES	YES	YES	YES	YES	YES
408	1967		2	77	12	2005	YES	NO	YES	YES	YES	YES	YES	YES	YES	YES	YES	YES	YES	YES	YES	YES	YES
409	1966		2	17	7	2008	NO	NO	NO	NO	NO	NO	NO	NO	NO	NO	NO	NO	NO	NO	NO	NO	YES
410	1948	2011	2	18	2	2004	NO	NO	NO	NO	NO	NO	NO	NO	NO	NO	NO	NO	NO	NO	NO	NO	YES
411	1974		2	54	8	2009	YES	YES	YES	YES	YES	YES	YES	YES	YES	YES	YES	YES	YES	YES	YES	YES	YES
412	1966	2006	2	40	3	2004	NO	NO	NO	NO	NO	NO	NO	NO	NO	NO	NO	NO	NO	NO	NO	NO	NO
413	1962		2	16	4	2004	NO	NO	NO	NO	NO	NO	NO	NO	NO	NO	NO	NO	NO	NO	NO	NO	YES
414	1927	2013	2	9	5	2005	NO	NO	NO	NO	NO	NO	NO	NO	YES	YES	NO	YES	YES	NO	NO	NO	YES
415	1957		2	31	13	2004	NO	NO	NO	NO	NO	NO	NO	NO	YES	NO	YES	YES	NO	YES	NO	YES	YES
416	1981		2	12	4	2010	NO	NO	NO	NO	NO	NO	NO	NO	NO	NO	NO	NO	NO	NO	NO	NO	YES
417	1950	2013	2	77	10	2004	YES	YES	YES	YES	YES	NO	NO	NO	YES	YES	YES	YES	YES	NO	NO	NO	NO
418	1982		2	7	3	2006	NO	NO	NO	NO	NO	NO	NO	NO	YES	NO	NO	NO	NO	NO	YES	NO	YES
419	1979		2	3	3	2008	NO	NO	NO	NO	NO	NO	NO	NO	NO	NO	NO	NO	NO	NO	NO	NO	YES
420	1977		2	12	3	2010	NO	NO	NO	NO	NO	NO	NO	NO	YES	YES	NO	NO	NO	NO	NO	NO	YES
421	1984		2	30	3	2014	NO	NO	NO	NO	NO	NO	NO	NO	YES	NO	NO	NO	NO	YES	NO	NO	YES
422	1982		2	36	10	2006	NO	NO	NO	NO	NO	NO	NO	NO	YES	YES	YES	NO	NO	YES	YES	YES	YES
423	1941		2	19	9	2004	NO	NO	NO	NO	NO	NO	NO	NO	YES	YES	NO	NO	NO	NO	NO	NO	NO
424	1965		1	7	4	2008	NO	NO	NO	NO	NO	NO	NO	NO	YES	NO	NO	NO	YES	YES	NO	NO	YES
425	1981		1	54	5	2012	YES	NO	NO	YES	YES	YES	YES	YES	YES	NO	NO	YES	YES	YES	YES	YES	YES
426	1973		2	92	8	2007	YES	NO	NO	NO	NO	YES	YES	YES	YES	YES	NO	YES	NO	YES	YES	YES	YES
427	1960		2	35	11	2004	NO	NO	NO	NO	NO	NO	NO	NO	YES	YES	YES	YES	YES	NO	NO	NO	YES
428	1957		1	29	8	2009	NO	NO	NO	NO	NO	NO	NO	NO	YES	NO	NO	NO	YES	NO	NO	NO	YES
429	1954		2	9	4	2011	NO	NO	NO	NO	NO	NO	NO	NO	YES	NO	NO	YES	NO	NO	NO	NO	YES
430	1965	2011	2	42	8	2004	NO	NO	NO	NO	NO	NO	NO	NO	NO	NO	NO	NO	NO	NO	NO	NO	YES
431	1965		2	97	13	2004	YES	YES	YES	YES	YES	YES	YES	YES	YES	YES	YES	YES	YES	YES	YES	YES	YES
432	1986		2	47	9	2008	YES	NO	YES	YES	YES	YES	YES	YES	YES	YES	YES	YES	YES	YES	YES	YES	YES
433	1972		1	20	9	2005	NO	NO	NO	NO	NO	NO	NO	NO	YES	YES	NO	NO	NO	NO	NO	NO	YES
434	1943		2	112	13	2004	NO	NO	NO	NO	NO	NO	NO	NO	YES	YES	YES	YES	YES	NO	YES	NO	NO
435	1964		2	85	13	2004	YES	NO	YES	YES	YES	YES	YES	NO	YES	YES	YES	YES	YES	YES	YES	YES	NO
436	1955		1	5	3	2004	NO	NO	NO	NO	NO	NO	NO	NO	NO	NO	NO	NO	NO	NO	NO	NO	YES
437	1952		2	18	4	2013	NO	NO	NO	NO	NO	NO	NO	NO	NO	NO	NO	NO	NO	NO	NO	NO	YES
438	1972		2	73	13	2004	NO	NO	NO	NO	NO	NO	NO	NO	YES	NO	NO	NO	YES	YES	NO	YES	YES
439	1953		1	14	3	2012	NO	NO	NO	NO	NO	NO	NO	NO	NO	NO	NO	NO	NO	NO	NO	NO	YES
440	1965		1	22	6	2011	NO	NO	NO	NO	NO	NO	NO	NO	YES	NO	YES	YES	YES	YES	YES	YES	YES
441	1979		2	7	2	2014	NO	NO	NO	NO	NO	NO	NO	NO	NO	NO	NO	NO	NO	NO	NO	NO	YES
442	1976		2	14	5	2011	NO	NO	NO	NO	NO	NO	NO	NO	NO	NO	NO	NO	NO	NO	NO	NO	YES
443	1945	2006	1	8	3	2004	NO	NO	NO	NO	NO	NO	NO	NO	NO	NO	NO	NO	NO	NO	NO	NO	NO
444	1963		1	89	13	2004	YES	YES	YES	YES	YES	YES	YES	YES	YES	YES	YES	YES	YES	YES	YES	YES	YES
445	1974		2	12	3	2013	YES	NO	NO	NO	YES	YES	YES	NO	YES	NO	NO	NO	YES	YES	YES	NO	YES
446	1984		2	3	2	2005	NO	NO	NO	NO	NO	NO	NO	NO	NO	NO	NO	NO	NO	NO	NO	NO	YES
447	1973	2017	2	14	4	2008	NO	NO	NO	NO	NO	NO	NO	NO	YES	YES	YES	NO	YES	YES	YES	YES	YES
448	1928		2	9	6	2004	NO	NO	NO	NO	NO	NO	NO	NO	NO	NO	NO	NO	NO	NO	NO	NO	NO
449	1965		2	43	12	2005	NO	NO	NO	NO	NO	NO	NO	NO	YES	YES	YES	YES	YES	YES	YES	NO	YES
450	1971		1	48	10	2004	YES	NO	YES	YES	YES	YES	YES	YES	YES	YES	YES	YES	YES	YES	YES	YES	YES
451	1932		1	10	3	2005	NO	NO	NO	NO	NO	NO	NO	NO	NO	NO	NO	NO	NO	NO	NO	NO	NO
452	1954		2	99	13	2004	NO	NO	NO	NO	NO	NO	NO	NO	YES	YES	YES	YES	YES	YES	YES	YES	YES
453	1950		2	4	3	2005	NO	NO	NO	NO	NO	NO	NO	NO	YES	YES	YES	YES	YES	YES	YES	YES	YES
454	1989		2	6	3	2008	NO	NO	NO	NO	NO	NO	NO	NO	NO	NO	NO	NO	NO	NO	NO	NO	YES
455	1978		2	9	2	2015	YES	NO	NO	NO	NO	NO	YES	YES	YES	NO	NO	NO	NO	NO	YES	YES	YES
456	1970		2	59	13	2004	YES	NO	YES	YES	YES	YES	YES	YES	YES	YES	YES	YES	YES	YES	YES	YES	YES
457	1987		2	16	3	2014	YES	NO	NO	NO	NO	NO	YES	YES	YES	NO	NO	NO	NO	NO	YES	YES	YES
458	1976		2	3	3	2012	NO	NO	NO	NO	NO	NO	NO	NO	NO	NO	NO	NO	NO	NO	NO	NO	YES
459	1949		2	3	2	2004	NO	NO	NO	NO	NO	NO	NO	NO	NO	NO	NO	NO	NO	NO	NO	NO	NO
460	1974		2	47	11	2004	YES	YES	YES	YES	NO	NO	NO	NO	YES	YES	YES	YES	NO	YES	NO	NO	YES
461	1986		2	30	7	2010	YES	NO	NO	NO	NO	NO	NO	YES	YES	NO	NO	YES	NO	NO	NO	YES	YES
462	1994		1	4	2	2013	NO	NO	NO	NO	NO	NO	NO	NO	YES	NO	NO	NO	NO	NO	NO	YES	YES
463	1973		2	8	3	2012	NO	NO	NO	NO	NO	NO	NO	NO	NO	NO	NO	NO	NO	NO	NO	NO	YES
464	1963		1	13	5	2010	NO	NO	NO	NO	NO	NO	NO	NO	YES	YES	NO	YES	NO	YES	YES	YES	YES
465	1974		2	3	2	2011	NO	NO	NO	NO	NO	NO	NO	NO	NO	NO	NO	NO	NO	NO	NO	NO	YES
466	1942	2006	1	8	3	2004	NO	NO	NO	NO	NO	NO	NO	NO	NO	NO	NO	NO	NO	NO	NO	NO	NO
467	1954	2017	1	11	3	2010	NO	NO	NO	NO	NO	NO	NO	NO	NO	NO	NO	NO	NO	NO	NO	NO	YES
468	1977		2	43	10	2006	YES	NO	NO	NO	NO	YES	YES	YES	YES	NO	NO	NO	NO	YES	YES	YES	YES
469	1986		2	3	2	2008	NO	NO	NO	NO	NO	NO	NO	NO	NO	NO	NO	NO	NO	NO	NO	NO	YES
470	1968		1	142	13	2004	YES	YES	YES	YES	YES	YES	YES	YES	YES	YES	YES	YES	YES	YES	YES	YES	YES
471	1958		2	56	10	2005	NO	NO	NO	NO	NO	NO	NO	NO	NO	NO	NO	NO	NO	NO	NO	NO	YES
472	1990		2	29	5	2012	YES	NO	NO	NO	YES	YES	YES	YES	YES	NO	NO	YES	YES	YES	YES	YES	YES
473	1942	2012	2	43	9	2004	NO	NO	NO	NO	NO	NO	NO	NO	YES	YES	YES	NO	NO	NO	NO	NO	NO
474	1992		2	7	3	2013	NO	NO	NO	NO	NO	NO	NO	NO	NO	NO	NO	NO	NO	NO	NO	NO	YES
475	1985		2	5	3	2011	NO	NO	NO	NO	NO	NO	NO	NO	NO	NO	NO	NO	NO	NO	NO	NO	YES
476	1951		2	88	13	2004	YES	NO	YES	YES	YES	YES	YES	YES	YES	YES	YES	YES	YES	YES	YES	YES	YES
477	1962		2	4	2	2015	NO	NO	NO	NO	NO	NO	NO	NO	NO	NO	NO	NO	NO	NO	NO	NO	YES
478	1966		2	17	6	2010	NO	NO	NO	NO	NO	NO	NO	NO	NO	NO	NO	NO	NO	NO	NO	NO	YES
479	1948		2	6	3	2004	NO	NO	NO	NO	NO	NO	NO	NO	NO	NO	NO	NO	NO	NO	NO	NO	YES
480	1968		2	85	12	2005	YES	YES	YES	YES	YES	YES	YES	YES	YES	YES	YES	YES	YES	YES	YES	YES	YES
481	1934	2007	2	13	2	2006	NO	NO	NO	NO	NO	NO	NO	NO	NO	NO	NO	NO	NO	NO	NO	NO	YES
482	1974		2	12	6	2005	NO	NO	NO	NO	NO	NO	NO	NO	YES	YES	YES	YES	YES	YES	YES	YES	YES
483	1975		1	6	3	2014	NO	NO	NO	NO	NO	NO	NO	NO	YES	NO	NO	NO	NO	YES	NO	NO	YES
484	1950		1	15	9	2004	NO	NO	NO	NO	NO	NO	NO	NO	NO	NO	NO	NO	NO	NO	NO	NO	YES
485	1981		2	17	5	2011	YES	NO	YES	YES	NO	NO	YES	YES	YES	NO	YES	YES	NO	NO	YES	YES	YES
486	1957	2011	2	7	3	2004	NO	NO	NO	NO	NO	NO	NO	NO	NO	NO	NO	NO	NO	NO	NO	NO	NO
487	1947		2	13	4	2012	YES	NO	NO	NO	YES	YES	NO	NO	YES	NO	NO	NO	YES	YES	NO	NO	YES
488	1979		2	36	9	2005	YES	YES	YES	NO	YES	NO	NO	NO	YES	YES	YES	NO	YES	NO	NO	NO	YES
489	1961		2	16	7	2005	NO	NO	NO	NO	NO	NO	NO	NO	YES	NO	NO	YES	YES	YES	NO	NO	YES
490	1958		2	65	13	2004	YES	NO	YES	YES	YES	YES	YES	YES	YES	YES	YES	YES	YES	YES	YES	YES	NO
491	1942	2014	2	49	11	2004	NO	NO	NO	NO	NO	NO	NO	NO	YES	YES	NO	NO	NO	NO	NO	NO	YES
492	1978		2	8	3	2013	NO	NO	NO	NO	NO	NO	NO	NO	YES	NO	NO	NO	YES	NO	NO	NO	YES
493	1961		2	3	2	2004	NO	NO	NO	NO	NO	NO	NO	NO	YES	NO	NO	NO	YES	NO	NO	NO	YES
494	1958		2	11	6	2010	NO	NO	NO	NO	NO	NO	NO	NO	YES	YES	YES	YES	YES	YES	YES	YES	NO
495	1982		1	30	8	2009	YES	NO	NO	NO	NO	YES	YES	YES	YES	NO	NO	NO	NO	YES	YES	YES	YES
496	1983		1	26	4	2013	YES	NO	NO	NO	YES	YES	YES	YES	YES	NO	NO	NO	YES	YES	YES	YES	YES
497	1975		2	25	8	2009	YES	NO	NO	NO	NO	YES	YES	YES	YES	NO	NO	NO	NO	YES	YES	YES	YES
498	1959		2	20	8	2004	NO	NO	NO	NO	NO	NO	NO	NO	NO	NO	NO	NO	NO	NO	NO	NO	YES
499	1972		1	59	11	2005	YES	YES	YES	YES	YES	YES	YES	NO	YES	YES	YES	YES	YES	YES	YES	NO	YES
500	1943	2016	2	33	13	2004	NO	NO	NO	NO	NO	NO	NO	NO	YES	YES	YES	YES	YES	YES	YES	YES	NO
501	1937		2	10	6	2004	NO	NO	NO	NO	NO	NO	NO	NO	YES	YES	YES	NO	NO	NO	NO	NO	YES
502	1973		2	7	2	2015	NO	NO	NO	NO	NO	NO	NO	NO	YES	NO	NO	NO	NO	NO	YES	YES	YES
503	1971		2	90	13	2004	YES	NO	NO	NO	YES	YES	YES	YES	YES	YES	YES	YES	YES	YES	YES	YES	YES
504	1963	2013	1	39	10	2004	NO	NO	NO	NO	NO	NO	NO	NO	YES	YES	YES	YES	YES	NO	NO	NO	YES
505	1973		2	44	10	2007	YES	YES	YES	YES	YES	YES	YES	YES	YES	YES	YES	YES	YES	YES	YES	YES	YES
506	1951		2	33	11	2005	NO	NO	NO	NO	NO	NO	NO	NO	YES	YES	YES	YES	YES	YES	YES	YES	YES
507	1969		2	11	6	2010	NO	NO	NO	NO	NO	NO	NO	NO	YES	NO	NO	YES	NO	NO	NO	NO	NO
508	1969		1	45	13	2004	NO	NO	NO	NO	NO	NO	NO	NO	YES	YES	NO	NO	YES	YES	YES	YES	YES
509	1940	2017	2	22	9	2006	NO	NO	NO	NO	NO	NO	NO	NO	YES	NO	YES	YES	NO	NO	NO	YES	YES
510	1956		2	3	2	2012	NO	NO	NO	NO	NO	NO	NO	NO	NO	NO	NO	NO	NO	NO	NO	NO	NO
511	1950		2	13	7	2004	NO	NO	NO	NO	NO	NO	NO	NO	NO	NO	NO	NO	NO	NO	NO	NO	YES
512	1961		2	14	6	2010	NO	NO	NO	NO	NO	NO	NO	NO	NO	NO	NO	NO	NO	NO	NO	NO	YES
513	1941	2012	1	5	5	2008	NO	NO	NO	NO	NO	NO	NO	NO	NO	NO	NO	NO	NO	NO	NO	NO	YES
514	1964		2	88	13	2004	NO	NO	NO	NO	NO	NO	NO	NO	YES	YES	YES	YES	YES	YES	YES	YES	YES
515	1974		2	39	11	2004	YES	NO	NO	NO	YES	YES	YES	NO	YES	NO	NO	NO	YES	YES	YES	NO	YES
516	1971		2	8	3	2014	NO	NO	NO	NO	NO	NO	NO	NO	YES	NO	NO	NO	NO	YES	NO	NO	YES
517	1954		2	6	6	2004	NO	NO	NO	NO	NO	NO	NO	NO	NO	NO	NO	NO	NO	NO	NO	NO	NO
518	1976		2	27	12	2004	NO	NO	NO	NO	NO	NO	NO	NO	NO	NO	NO	NO	NO	NO	NO	NO	YES
519	1959	2014	2	37	10	2005	NO	NO	NO	NO	NO	NO	NO	NO	YES	YES	YES	YES	YES	NO	NO	NO	YES
520	1972		2	4	2	2009	NO	NO	NO	NO	NO	NO	NO	NO	NO	NO	NO	NO	NO	NO	NO	NO	YES
521	1950		2	26	13	2004	NO	NO	NO	NO	NO	NO	NO	NO	YES	NO	NO	NO	YES	NO	NO	NO	NO
522	1977		1	4	3	2006	NO	NO	NO	NO	NO	NO	NO	NO	YES	NO	NO	NO	YES	NO	NO	YES	YES
523	1993		2	17	4	2013	YES	NO	NO	NO	NO	YES	YES	YES	YES	NO	NO	NO	YES	YES	YES	YES	YES
524	1964		2	71	13	2004	NO	NO	NO	NO	NO	NO	NO	NO	YES	YES	YES	YES	YES	YES	YES	YES	NO
525	1981		2	8	4	2011	NO	NO	NO	NO	NO	NO	NO	NO	NO	NO	NO	NO	NO	NO	NO	NO	YES
526	1954	2015	1	84	12	2004	YES	NO	YES	YES	YES	YES	YES	NO	YES	YES	YES	YES	YES	YES	YES	NO	YES
527	1983		2	5	2	2007	NO	NO	NO	NO	NO	NO	NO	NO	YES	NO	NO	NO	NO	NO	NO	YES	YES
528	1965		2	7	4	2010	NO	NO	NO	NO	NO	NO	NO	NO	NO	NO	NO	NO	NO	NO	NO	NO	YES
529	1985		2	6	2	2015	NO	NO	NO	NO	NO	NO	NO	NO	NO	NO	NO	NO	NO	NO	NO	NO	YES
530	1971		2	75	13	2004	YES	NO	NO	NO	NO	NO	YES	YES	YES	NO	NO	NO	NO	NO	YES	YES	YES
531	1980		2	22	3	2014	YES	NO	NO	NO	NO	YES	YES	YES	YES	NO	NO	NO	NO	YES	YES	YES	YES
532	1989		1	13	5	2011	NO	NO	NO	NO	NO	NO	NO	NO	YES	NO	NO	NO	NO	YES	YES	YES	YES
533	1966		2	96	13	2004	YES	YES	YES	NO	NO	YES	YES	YES	YES	YES	YES	YES	YES	YES	YES	YES	YES
534	1952		2	62	13	2004	YES	YES	YES	YES	YES	YES	YES	YES	YES	YES	YES	YES	YES	YES	YES	YES	YES
535	1959		2	68	9	2008	YES	YES	YES	YES	YES	YES	YES	YES	YES	YES	YES	YES	YES	YES	YES	YES	YES
536	1976		1	70	11	2004	YES	YES	YES	YES	YES	YES	YES	YES	YES	YES	YES	YES	YES	YES	YES	YES	YES
537	1961		2	46	11	2006	YES	YES	YES	YES	YES	YES	YES	YES	YES	YES	YES	YES	YES	YES	YES	YES	YES
538	1945		2	6	2	2008	NO	NO	NO	NO	NO	NO	NO	NO	NO	NO	NO	NO	NO	NO	NO	NO	YES
539	1989		2	12	3	2014	YES	NO	NO	NO	NO	YES	YES	YES	YES	NO	NO	NO	NO	YES	YES	YES	YES
540	1941		2	9	5	2011	NO	NO	NO	NO	NO	NO	NO	NO	YES	NO	NO	NO	YES	NO	NO	NO	NO
541	1975		2	10	8	2004	NO	NO	NO	NO	NO	NO	NO	NO	NO	NO	NO	NO	NO	NO	NO	NO	YES
542	1956		2	63	10	2007	NO	NO	NO	NO	NO	NO	NO	NO	NO	NO	NO	NO	NO	NO	NO	NO	YES
543	1975		1	6	2	2008	NO	NO	NO	NO	NO	NO	NO	NO	NO	NO	NO	NO	NO	NO	NO	NO	YES
544	1976		2	10	3	2008	NO	NO	NO	NO	NO	NO	NO	NO	NO	NO	NO	NO	NO	NO	NO	NO	YES
545	1966		1	13	2	2015	NO	NO	NO	NO	NO	NO	NO	NO	YES	NO	NO	NO	NO	NO	YES	NO	YES
546	1975		2	7	2	2015	NO	NO	NO	NO	NO	NO	NO	NO	NO	NO	NO	NO	NO	NO	NO	NO	YES
547	1964		2	51	12	2004	NO	NO	NO	NO	NO	NO	NO	NO	YES	YES	YES	YES	YES	NO	NO	NO	YES
548	1963		2	12	3	2014	YES	NO	NO	NO	NO	NO	NO	YES	YES	NO	NO	NO	NO	YES	YES	YES	YES
549	1976		2	18	3	2014	YES	NO	NO	NO	NO	NO	YES	YES	YES	NO	NO	NO	NO	NO	YES	YES	YES
550	1962		2	74	13	2004	NO	NO	NO	NO	NO	NO	NO	NO	YES	YES	YES	YES	YES	YES	YES	YES	YES
551	1985		1	5	2	2012	NO	NO	NO	NO	NO	NO	NO	NO	NO	NO	NO	NO	NO	NO	NO	NO	YES
552	1934		2	95	13	2004	NO	NO	NO	NO	NO	NO	NO	NO	YES	YES	YES	YES	YES	YES	YES	YES	NO
553	1981		1	36	11	2006	YES	YES	YES	YES	YES	YES	YES	YES	YES	YES	YES	YES	YES	YES	YES	YES	YES
554	1955		2	8	4	2012	NO	NO	NO	NO	NO	NO	NO	NO	NO	NO	NO	NO	NO	NO	NO	NO	YES
555	1949		1	48	12	2004	YES	YES	YES	YES	YES	YES	YES	YES	YES	YES	YES	YES	YES	YES	YES	YES	NO
556	1969		2	123	13	2004	NO	NO	NO	NO	NO	NO	NO	NO	YES	YES	YES	YES	YES	YES	YES	YES	NO
557	1961		2	81	11	2005	YES	YES	YES	YES	YES	YES	YES	YES	YES	YES	YES	YES	YES	YES	YES	YES	YES
558	1972		1	143	12	2005	YES	YES	NO	NO	NO	NO	NO	NO	YES	YES	YES	YES	YES	YES	YES	YES	YES
559	1983		2	70	12	2004	YES	NO	NO	YES	YES	YES	YES	NO	YES	NO	NO	YES	YES	YES	YES	NO	YES
560	1961		2	39	11	2005	NO	NO	NO	NO	NO	NO	NO	NO	YES	NO	NO	NO	YES	YES	YES	YES	YES
561	1963		1	45	13	2004	YES	YES	YES	YES	YES	YES	YES	YES	YES	YES	YES	YES	YES	YES	YES	YES	YES
562	1975		2	3	2	2005	NO	NO	NO	NO	NO	NO	NO	NO	NO	NO	NO	NO	NO	NO	NO	NO	NO
563	1975		2	13	3	2012	YES	NO	NO	NO	NO	NO	YES	YES	YES	NO	NO	NO	NO	NO	YES	YES	YES
564	1970		1	15	6	2008	NO	NO	NO	NO	NO	NO	NO	NO	YES	YES	YES	YES	YES	YES	NO	YES	YES
565	1946		1	12	5	2006	NO	NO	NO	NO	NO	NO	NO	NO	YES	YES	YES	YES	YES	YES	YES	YES	NO
566	1968		2	58	12	2004	NO	NO	NO	NO	NO	NO	NO	NO	YES	YES	NO	YES	YES	YES	YES	YES	YES
567	1969		2	93	13	2004	YES	YES	YES	YES	YES	YES	YES	YES	YES	YES	YES	YES	YES	YES	YES	YES	YES
568	1954	2008	2	45	5	2004	NO	NO	NO	NO	NO	NO	NO	NO	NO	NO	NO	NO	NO	NO	NO	NO	YES
569	1968		1	46	11	2006	NO	NO	NO	NO	NO	NO	NO	NO	YES	YES	NO	NO	NO	NO	YES	NO	YES
570	1948		1	28	8	2004	NO	NO	NO	NO	NO	NO	NO	NO	YES	YES	YES	YES	YES	YES	YES	YES	YES
571	1968		2	6	2	2014	NO	NO	NO	NO	NO	NO	NO	NO	NO	NO	NO	NO	NO	NO	NO	NO	YES
572	1982		1	25	5	2012	YES	NO	NO	NO	YES	YES	YES	YES	YES	NO	NO	NO	YES	YES	YES	YES	YES
573	1945		1	91	13	2004	NO	NO	NO	NO	NO	NO	NO	NO	YES	NO	YES	NO	NO	NO	NO	NO	YES
574	1982		2	5	5	2012	NO	NO	NO	NO	NO	NO	NO	NO	YES	NO	NO	YES	YES	NO	NO	NO	YES
575	1955	2009	2	17	6	2004	NO	NO	NO	NO	NO	NO	NO	NO	NO	NO	NO	NO	NO	NO	NO	NO	NO
576	1984		1	20	3	2014	YES	NO	NO	NO	NO	YES	YES	YES	YES	NO	NO	NO	NO	YES	YES	YES	YES
577	1959		1	117	11	2004	NO	NO	NO	NO	NO	NO	NO	NO	YES	YES	YES	YES	YES	YES	YES	YES	YES
578	1969		1	4	2	2009	NO	NO	NO	NO	NO	NO	NO	NO	NO	NO	NO	NO	NO	NO	NO	NO	YES
579	1961		1	73	12	2005	YES	YES	YES	YES	YES	YES	YES	YES	YES	YES	YES	YES	YES	YES	YES	YES	YES
580	1945		2	33	12	2004	NO	NO	NO	NO	NO	NO	NO	NO	YES	YES	YES	YES	YES	NO	NO	NO	YES
581	1980		2	50	10	2007	YES	YES	YES	YES	YES	YES	YES	YES	YES	YES	YES	YES	YES	YES	YES	YES	YES
582	1991		2	10	2	2014	NO	NO	NO	NO	NO	NO	NO	NO	NO	NO	NO	NO	NO	NO	NO	NO	YES
583	1967		1	78	12	2004	YES	NO	YES	YES	YES	YES	YES	YES	YES	YES	YES	YES	YES	YES	YES	YES	YES
584	1965		2	27	7	2008	YES	YES	YES	YES	NO	NO	NO	NO	YES	YES	YES	YES	NO	NO	NO	NO	YES
585	1970		2	22	3	2014	YES	NO	NO	NO	NO	YES	YES	YES	YES	NO	NO	NO	NO	YES	YES	YES	YES
586	1959		2	4	3	2004	NO	NO	NO	NO	NO	NO	NO	NO	NO	NO	NO	NO	NO	NO	NO	NO	YES
587	1985		2	37	8	2007	YES	YES	YES	NO	NO	NO	NO	NO	YES	YES	YES	NO	NO	NO	NO	NO	YES
588	1965		1	15	6	2004	NO	NO	NO	NO	NO	NO	NO	NO	NO	NO	NO	NO	NO	NO	NO	NO	NO
589	1974		2	28	10	2006	NO	NO	NO	NO	NO	NO	NO	NO	NO	NO	NO	NO	NO	NO	NO	NO	YES
590	1942	2016	2	75	13	2004	NO	NO	NO	NO	NO	NO	NO	NO	YES	YES	YES	YES	YES	YES	YES	YES	YES
591	1980		1	11	2	2008	NO	NO	NO	NO	NO	NO	NO	NO	NO	NO	NO	NO	NO	NO	NO	NO	YES
592	1962		2	46	10	2006	YES	NO	YES	YES	YES	YES	NO	NO	YES	YES	YES	YES	YES	YES	YES	YES	YES
593	1963		1	41	7	2009	YES	NO	NO	NO	NO	YES	YES	YES	YES	YES	YES	NO	NO	YES	YES	YES	YES
594	1954	2012	1	10	4	2006	NO	NO	NO	NO	NO	NO	NO	NO	NO	NO	NO	NO	NO	NO	NO	NO	YES
595	1985		2	40	10	2007	YES	YES	YES	YES	YES	YES	YES	YES	YES	YES	YES	YES	YES	YES	YES	YES	YES
596	1939	2008	1	15	5	2004	NO	NO	NO	NO	NO	NO	NO	NO	NO	NO	NO	NO	NO	NO	NO	NO	NO
597	1953	2005	1	3	2	2004	NO	NO	NO	NO	NO	NO	NO	NO	NO	NO	NO	NO	NO	NO	NO	NO	NO
598	1957		2	5	2	2010	NO	NO	NO	NO	NO	NO	NO	NO	NO	NO	NO	NO	NO	NO	NO	NO	YES
599	1969		2	11	2	2015	YES	NO	NO	NO	NO	NO	NO	YES	YES	NO	NO	NO	NO	NO	YES	YES	YES
600	1976		2	78	13	2004	YES	YES	YES	YES	YES	YES	YES	YES	YES	YES	YES	YES	YES	YES	YES	YES	YES
601	1977		2	6	2	2006	NO	NO	NO	NO	NO	NO	NO	NO	NO	NO	NO	NO	NO	NO	NO	NO	YES
602	1983		1	6	2	2005	NO	NO	NO	NO	NO	NO	NO	NO	NO	NO	NO	NO	NO	NO	NO	NO	YES
603	1953		2	85	13	2004	YES	YES	YES	NO	NO	YES	YES	YES	YES	YES	YES	YES	YES	YES	YES	YES	YES
604	1972		2	43	6	2011	YES	NO	NO	NO	NO	NO	YES	YES	YES	NO	NO	YES	NO	NO	YES	YES	YES
605	1957		2	12	4	2007	YES	YES	YES	YES	NO	NO	NO	NO	YES	YES	YES	YES	NO	NO	NO	NO	YES
606	1961		2	35	13	2004	NO	NO	NO	NO	NO	NO	NO	NO	YES	NO	NO	NO	NO	NO	NO	YES	YES
607	1962		2	43	10	2004	NO	NO	NO	NO	NO	NO	NO	NO	NO	NO	NO	NO	NO	NO	NO	NO	YES
608	1959	2013	1	3	3	2006	NO	NO	NO	NO	NO	NO	NO	NO	NO	NO	NO	NO	NO	NO	NO	NO	YES
609	1957		2	11	4	2004	NO	NO	NO	NO	NO	NO	NO	NO	NO	NO	NO	NO	NO	NO	NO	NO	YES
610	1982		2	6	2	2013	NO	NO	NO	NO	NO	NO	NO	NO	NO	NO	NO	NO	NO	NO	NO	NO	YES
611	1972		1	37	4	2013	YES	NO	NO	NO	YES	YES	YES	YES	YES	NO	NO	NO	YES	YES	YES	YES	YES
612	1976		1	67	10	2007	YES	NO	NO	NO	NO	NO	NO	YES	YES	NO	NO	NO	NO	NO	YES	YES	YES
613	1981		1	17	4	2013	YES	NO	NO	NO	YES	YES	YES	YES	YES	NO	NO	NO	YES	YES	YES	YES	YES
614	1951		2	23	12	2004	NO	NO	NO	NO	NO	NO	NO	NO	YES	YES	YES	YES	YES	YES	YES	YES	YES
615	1943	2008	1	7	2	2006	NO	NO	NO	NO	NO	NO	NO	NO	NO	NO	NO	NO	NO	NO	NO	NO	YES
616	1951		2	10	6	2004	NO	NO	NO	NO	NO	NO	NO	NO	NO	NO	NO	NO	NO	NO	NO	NO	YES
617	1940		1	9	6	2005	NO	NO	NO	NO	NO	NO	NO	NO	NO	NO	NO	NO	NO	NO	NO	NO	NO
618	1965		1	4	2	2007	NO	NO	NO	NO	NO	NO	NO	NO	NO	NO	NO	NO	NO	NO	NO	NO	YES
619	1979		1	3	2	2010	NO	NO	NO	NO	NO	NO	NO	NO	NO	NO	NO	NO	NO	NO	NO	NO	YES
620	1963		2	23	9	2007	NO	NO	NO	NO	NO	NO	NO	NO	YES	NO	YES	YES	NO	NO	NO	NO	YES
621	1960		2	9	3	2010	NO	NO	NO	NO	NO	NO	NO	NO	NO	NO	NO	NO	NO	NO	NO	NO	YES
622	1981		1	16	3	2014	YES	NO	NO	NO	NO	YES	YES	YES	YES	NO	NO	NO	NO	YES	YES	YES	YES
623	1964		1	78	13	2004	YES	YES	YES	YES	YES	YES	YES	YES	YES	YES	YES	YES	YES	YES	YES	YES	YES
624	1975		2	4	3	2008	NO	NO	NO	NO	NO	NO	NO	NO	NO	NO	NO	NO	NO	NO	NO	NO	YES
625	1982		2	23	5	2012	YES	NO	NO	YES	YES	NO	NO	NO	YES	NO	NO	YES	YES	NO	NO	NO	YES
626	1954		1	28	13	2004	NO	NO	NO	NO	NO	NO	NO	NO	YES	NO	NO	YES	YES	YES	NO	NO	YES
627	1982		2	68	11	2006	YES	NO	YES	YES	YES	YES	YES	YES	YES	YES	YES	YES	YES	YES	YES	YES	YES
628	1964		1	12	3	2011	NO	NO	NO	NO	NO	NO	NO	NO	YES	NO	YES	NO	NO	NO	NO	NO	YES
629	1930	2008	1	15	5	2004	NO	NO	NO	NO	NO	NO	NO	NO	NO	NO	NO	NO	NO	NO	NO	NO	NO
630	1954	2009	2	23	5	2004	NO	NO	NO	NO	NO	NO	NO	NO	NO	NO	NO	NO	NO	NO	NO	NO	YES
631	1956		2	114	13	2004	YES	YES	YES	YES	YES	YES	YES	YES	YES	YES	YES	YES	YES	YES	YES	YES	NO
632	1945		2	36	11	2004	NO	NO	NO	NO	NO	NO	NO	NO	YES	NO	NO	NO	NO	YES	NO	NO	YES
633	1981		2	101	12	2005	YES	NO	NO	YES	YES	YES	YES	YES	YES	NO	YES	YES	YES	YES	YES	YES	YES
634	1979		2	14	4	2006	NO	NO	NO	NO	NO	NO	NO	NO	NO	NO	NO	NO	NO	NO	NO	NO	YES
635	1969		2	5	4	2004	NO	NO	NO	NO	NO	NO	NO	NO	YES	YES	YES	YES	NO	NO	NO	YES	YES
636	1951	2014	2	10	5	2004	NO	NO	NO	NO	NO	NO	NO	NO	NO	NO	NO	NO	NO	NO	NO	NO	NO
637	1958	2009	1	6	3	2006	NO	NO	NO	NO	NO	NO	NO	NO	NO	NO	NO	NO	NO	NO	NO	NO	NO
638	1959		2	15	6	2009	NO	NO	NO	NO	NO	NO	NO	NO	NO	NO	NO	NO	NO	NO	NO	NO	YES
639	1978		2	7	4	2010	NO	NO	NO	NO	NO	NO	NO	NO	NO	NO	NO	NO	NO	NO	NO	NO	YES
640	1975		2	67	5	2012	NO	NO	NO	NO	NO	NO	NO	NO	YES	NO	NO	YES	YES	YES	YES	YES	YES
641	1972		2	24	6	2007	YES	YES	NO	NO	NO	NO	NO	NO	YES	YES	NO	NO	NO	NO	NO	NO	YES
642	1944		2	4	2	2013	NO	NO	NO	NO	NO	NO	NO	NO	NO	NO	NO	NO	NO	NO	NO	NO	NO
643	1961		2	44	12	2004	YES	NO	NO	YES	YES	YES	YES	NO	YES	NO	NO	YES	YES	YES	YES	NO	YES
644	1947	2015	1	67	12	2004	YES	YES	YES	YES	YES	YES	YES	NO	YES	YES	YES	YES	YES	YES	YES	NO	YES
645	1969		1	3	2	2009	NO	NO	NO	NO	NO	NO	NO	NO	NO	NO	NO	NO	NO	NO	NO	NO	YES
646	1967		2	28	10	2007	NO	NO	NO	NO	NO	NO	NO	NO	NO	NO	NO	NO	NO	NO	NO	NO	YES
647	1951		2	16	6	2004	NO	NO	NO	NO	NO	NO	NO	NO	YES	YES	YES	NO	NO	NO	YES	NO	YES
648	1963		2	9	4	2004	NO	NO	NO	NO	NO	NO	NO	NO	NO	NO	NO	NO	NO	NO	NO	NO	YES
649	1966		2	63	12	2005	YES	YES	YES	YES	YES	YES	YES	YES	YES	YES	YES	YES	YES	YES	YES	YES	YES
650	1967	2012	1	3	2	2004	NO	NO	NO	NO	NO	NO	NO	NO	NO	NO	NO	NO	NO	NO	NO	NO	YES
651	1951		1	5	2	2012	NO	NO	NO	NO	NO	NO	NO	NO	NO	NO	NO	NO	NO	NO	NO	NO	YES
652	1974		2	5	3	2005	NO	NO	NO	NO	NO	NO	NO	NO	NO	NO	NO	NO	NO	NO	NO	NO	YES
653	1977		2	77	12	2004	YES	YES	YES	YES	YES	YES	NO	NO	YES	YES	YES	YES	YES	YES	NO	NO	YES
654	1964		2	98	13	2004	YES	YES	YES	YES	YES	YES	YES	YES	YES	YES	YES	YES	YES	YES	YES	YES	NO
655	1934	2010	2	25	6	2004	NO	NO	NO	NO	NO	NO	NO	NO	YES	YES	NO	NO	NO	NO	NO	NO	YES
656	1955		2	297	12	2004	NO	NO	NO	NO	NO	NO	NO	NO	YES	YES	YES	YES	YES	YES	YES	YES	NO
657	1951		2	47	12	2004	NO	NO	NO	NO	NO	NO	NO	NO	NO	NO	NO	NO	NO	NO	NO	NO	YES
658	1972		2	14	3	2014	NO	NO	NO	NO	NO	NO	NO	NO	NO	NO	NO	NO	NO	NO	NO	NO	YES
659	1961		2	10	5	2004	NO	NO	NO	NO	NO	NO	NO	NO	YES	YES	YES	YES	YES	YES	NO	NO	YES
660	1955		2	6	3	2007	NO	NO	NO	NO	NO	NO	NO	NO	NO	NO	NO	NO	NO	NO	NO	NO	NO
661	1963		2	39	12	2004	NO	NO	NO	NO	NO	NO	NO	NO	YES	YES	YES	NO	NO	NO	NO	NO	YES
662	1965		2	57	7	2010	YES	NO	NO	YES	YES	YES	YES	NO	YES	NO	YES	YES	YES	YES	YES	YES	YES
663	1987		2	9	3	2006	YES	NO	NO	NO	NO	NO	YES	YES	YES	NO	NO	NO	NO	NO	YES	YES	YES
664	1963		2	41	7	2010	NO	NO	NO	NO	NO	NO	NO	NO	NO	NO	NO	NO	NO	NO	NO	NO	YES
665	1954		2	25	11	2004	NO	NO	NO	NO	NO	NO	NO	NO	YES	YES	YES	YES	YES	YES	YES	YES	NO
666	1992		2	20	3	2012	YES	NO	NO	YES	YES	NO	NO	NO	YES	NO	NO	YES	YES	NO	NO	NO	YES
667	1984		2	11	2	2015	YES	NO	NO	NO	NO	NO	NO	YES	YES	NO	NO	NO	NO	NO	YES	YES	YES
668	1987		2	67	8	2009	YES	NO	YES	YES	YES	YES	YES	YES	YES	NO	YES	YES	YES	YES	YES	YES	YES
669	1932	2007	1	11	3	2005	NO	NO	NO	NO	NO	NO	NO	NO	NO	NO	NO	NO	NO	NO	NO	NO	YES
670	1977		2	6	2	2015	NO	NO	NO	NO	NO	NO	NO	NO	YES	NO	NO	NO	NO	NO	YES	NO	YES
671	1937		2	67	13	2004	NO	NO	NO	NO	NO	NO	NO	NO	YES	YES	YES	YES	YES	YES	YES	YES	YES
672	1968		2	16	9	2006	YES	NO	NO	NO	NO	YES	NO	NO	YES	NO	NO	NO	NO	YES	NO	NO	YES
673	1952		2	92	13	2004	NO	NO	NO	NO	NO	NO	NO	NO	NO	NO	NO	NO	NO	NO	NO	NO	YES
674	1972		1	9	2	2007	NO	NO	NO	NO	NO	NO	NO	NO	NO	NO	NO	NO	NO	NO	NO	NO	YES
675	1958		2	15	4	2006	NO	NO	NO	NO	NO	NO	NO	NO	YES	YES	NO	NO	NO	NO	NO	NO	YES
676	1956		1	52	11	2005	NO	NO	NO	NO	NO	NO	NO	NO	YES	NO	YES	YES	YES	YES	NO	NO	YES
677	1976		2	46	10	2007	YES	YES	YES	YES	YES	YES	YES	YES	YES	YES	YES	YES	YES	YES	YES	YES	YES
678	1951		2	68	13	2004	YES	YES	YES	YES	YES	YES	YES	YES	YES	YES	YES	YES	YES	YES	YES	YES	NO
679	1979		2	8	2	2014	YES	NO	NO	NO	NO	YES	YES	NO	YES	NO	NO	NO	NO	YES	YES	NO	YES
680	1946	2013	2	7	3	2011	NO	NO	NO	NO	NO	NO	NO	NO	YES	YES	YES	YES	YES	NO	NO	NO	YES
681	1975		1	18	4	2011	NO	NO	NO	NO	NO	NO	NO	NO	NO	NO	NO	NO	NO	NO	NO	NO	YES
682	1961		1	23	10	2004	NO	NO	NO	NO	NO	NO	NO	NO	NO	NO	NO	NO	NO	NO	NO	NO	YES
683	1974		2	35	4	2009	NO	NO	NO	NO	NO	NO	NO	NO	NO	NO	NO	NO	NO	NO	NO	NO	YES
684	1982		2	81	11	2004	YES	NO	YES	YES	YES	YES	YES	YES	YES	NO	YES	YES	YES	YES	YES	YES	YES
685	1964		1	6	5	2004	NO	NO	NO	NO	NO	NO	NO	NO	NO	NO	NO	NO	NO	NO	NO	NO	YES
686	1954		2	23	9	2007	NO	NO	NO	NO	NO	NO	NO	NO	YES	YES	NO	NO	NO	NO	NO	NO	YES
687	1946	2015	1	19	8	2007	NO	NO	NO	NO	NO	NO	NO	NO	YES	YES	YES	YES	YES	YES	YES	NO	NO
688	1970		1	60	12	2005	YES	YES	YES	YES	YES	YES	YES	YES	YES	YES	YES	YES	YES	YES	YES	YES	YES
689	1989		2	16	2	2015	YES	NO	NO	NO	NO	NO	NO	YES	YES	NO	NO	NO	NO	NO	NO	YES	YES
690	1957		2	8	3	2009	NO	NO	NO	NO	NO	NO	NO	NO	NO	NO	NO	NO	NO	NO	NO	NO	YES
691	1979		1	17	2	2015	YES	NO	NO	NO	NO	NO	NO	YES	YES	NO	NO	NO	NO	NO	NO	YES	YES
692	1975		2	7	3	2010	NO	NO	NO	NO	NO	NO	NO	NO	YES	NO	NO	NO	YES	NO	NO	NO	YES
693	1975		2	42	4	2013	YES	NO	NO	NO	YES	YES	YES	YES	YES	NO	NO	NO	YES	YES	YES	YES	YES
694	1968		2	4	3	2014	NO	NO	NO	NO	NO	NO	NO	NO	NO	NO	NO	NO	NO	NO	NO	NO	YES
695	1964		2	7	6	2004	NO	NO	NO	NO	NO	NO	NO	NO	NO	NO	NO	NO	NO	NO	NO	NO	YES
696	1969		1	5	3	2012	NO	NO	NO	NO	NO	NO	NO	NO	NO	NO	NO	NO	NO	NO	NO	NO	NO
697	1982		2	40	9	2006	NO	NO	NO	NO	NO	NO	NO	NO	NO	NO	NO	NO	NO	NO	NO	NO	YES
698	1970		1	85	13	2004	YES	YES	YES	YES	YES	YES	YES	YES	YES	YES	YES	YES	YES	YES	YES	YES	YES
699	1960		2	11	8	2004	NO	NO	NO	NO	NO	NO	NO	NO	NO	NO	NO	NO	NO	NO	NO	NO	YES
700	1938	2005	2	3	2	2004	NO	NO	NO	NO	NO	NO	NO	NO	NO	NO	NO	NO	NO	NO	NO	NO	NO
701	1987		2	38	11	2004	YES	NO	NO	NO	NO	YES	YES	YES	YES	NO	NO	NO	NO	YES	YES	YES	YES
702	1961		2	83	13	2004	YES	NO	YES	YES	YES	YES	YES	YES	YES	YES	YES	YES	YES	YES	YES	YES	YES
703	1967		2	4	3	2008	NO	NO	NO	NO	NO	NO	NO	NO	NO	NO	NO	NO	NO	NO	NO	NO	YES
704	1946	2015	1	9	6	2005	NO	NO	NO	NO	NO	NO	NO	NO	YES	NO	NO	NO	NO	NO	YES	NO	NO
705	1975		1	10	4	2008	NO	NO	NO	NO	NO	NO	NO	NO	NO	NO	NO	NO	NO	NO	NO	NO	YES
706	1971		1	4	2	2007	NO	NO	NO	NO	NO	NO	NO	NO	NO	NO	NO	NO	NO	NO	NO	NO	YES
707	1971		1	6	2	2008	NO	NO	NO	NO	NO	NO	NO	NO	NO	NO	NO	NO	NO	NO	NO	NO	YES
708	1963		2	23	4	2013	YES	NO	NO	NO	YES	YES	YES	YES	YES	NO	NO	NO	YES	YES	YES	YES	YES
709	1953		1	18	6	2006	NO	NO	NO	NO	NO	NO	NO	NO	YES	YES	NO	NO	NO	NO	NO	NO	YES
710	1937	2010	1	6	3	2004	NO	NO	NO	NO	NO	NO	NO	NO	NO	NO	NO	NO	NO	NO	NO	NO	NO
711	1969		2	37	6	2004	YES	NO	NO	YES	YES	YES	YES	YES	YES	NO	NO	YES	YES	YES	YES	YES	YES
712	1962		2	6	3	2004	NO	NO	NO	NO	NO	NO	NO	NO	NO	NO	NO	NO	NO	NO	NO	NO	YES
713	1962		1	91	12	2004	NO	NO	NO	NO	NO	NO	NO	NO	YES	YES	YES	YES	YES	YES	NO	NO	YES
714	1965		2	23	5	2012	NO	NO	NO	NO	NO	NO	NO	NO	YES	NO	NO	YES	YES	YES	YES	YES	YES
715	1975		1	30	8	2004	NO	NO	NO	NO	NO	NO	NO	NO	YES	YES	YES	YES	YES	YES	YES	YES	NO
716	1975	2015	1	8	4	2012	NO	NO	NO	NO	NO	NO	NO	NO	YES	NO	NO	NO	YES	YES	YES	NO	YES
717	1988		2	13	4	2011	YES	NO	NO	NO	NO	YES	YES	NO	YES	NO	YES	NO	NO	YES	YES	NO	YES
718	1967		2	102	13	2004	YES	YES	YES	YES	YES	YES	YES	YES	YES	YES	YES	YES	YES	YES	YES	YES	YES
719	1952	2016	2	58	13	2004	NO	NO	NO	NO	NO	NO	NO	NO	YES	YES	YES	YES	YES	YES	YES	YES	YES
720	1939	2014	2	8	6	2008	NO	NO	NO	NO	NO	NO	NO	NO	NO	NO	NO	NO	NO	NO	NO	NO	YES
721	1960		2	30	8	2004	NO	NO	NO	NO	NO	NO	NO	NO	NO	NO	NO	NO	NO	NO	NO	NO	YES
722	1952		1	35	12	2005	NO	NO	NO	NO	NO	NO	NO	NO	YES	YES	NO	YES	NO	NO	YES	NO	YES
723	1957		1	48	7	2010	YES	NO	NO	YES	YES	YES	YES	YES	YES	YES	NO	YES	YES	YES	YES	YES	YES
724	1967		1	63	13	2004	NO	NO	NO	NO	NO	NO	NO	NO	YES	YES	YES	YES	YES	YES	YES	YES	NO
725	1956		1	16	6	2010	NO	NO	NO	NO	NO	NO	NO	NO	NO	NO	NO	NO	NO	NO	NO	NO	YES
726	1946		2	24	7	2004	NO	NO	NO	NO	NO	NO	NO	NO	YES	YES	YES	YES	YES	YES	YES	YES	YES
727	1987		2	33	7	2010	YES	NO	YES	YES	YES	YES	NO	YES	YES	YES	YES	YES	YES	YES	NO	YES	YES
728	1961		2	112	12	2004	YES	NO	NO	NO	NO	YES	YES	YES	YES	NO	NO	YES	NO	YES	YES	YES	YES
729	1977		2	4	2	2010	NO	NO	NO	NO	NO	NO	NO	NO	YES	NO	NO	YES	YES	NO	NO	NO	YES
730	1971	2008	2	65	5	2004	NO	NO	NO	NO	NO	NO	NO	NO	NO	NO	NO	NO	NO	NO	NO	NO	YES
731	1980		2	17	3	2005	YES	NO	NO	NO	NO	NO	YES	YES	YES	NO	NO	NO	NO	NO	YES	YES	YES
732	1942	2013	1	13	9	2004	NO	NO	NO	NO	NO	NO	NO	NO	YES	YES	YES	YES	NO	NO	NO	NO	NO
733	1979		2	15	4	2004	NO	NO	NO	NO	NO	NO	NO	NO	NO	NO	NO	NO	NO	NO	NO	NO	YES
734	1951	2008	2	25	5	2004	NO	NO	NO	NO	NO	NO	NO	NO	NO	NO	NO	NO	NO	NO	NO	NO	YES
735	1970		2	50	7	2010	YES	NO	YES	YES	YES	YES	YES	YES	YES	YES	YES	YES	YES	YES	YES	YES	YES
736	1970		1	62	12	2004	YES	YES	YES	YES	YES	YES	YES	YES	YES	YES	YES	YES	YES	YES	YES	YES	NO
737	1960	2010	2	40	6	2004	NO	NO	NO	NO	NO	NO	NO	NO	YES	YES	NO	NO	NO	NO	NO	NO	YES
738	1943	2006	1	3	2	2005	NO	NO	NO	NO	NO	NO	NO	NO	NO	NO	NO	NO	NO	NO	NO	NO	NO
739	1981		1	14	3	2010	NO	NO	NO	NO	NO	NO	NO	NO	YES	YES	NO	NO	NO	NO	NO	NO	YES
740	1968		1	53	10	2007	YES	YES	YES	YES	YES	YES	YES	YES	YES	YES	YES	YES	YES	YES	YES	YES	YES
741	1955		2	12	7	2004	NO	NO	NO	NO	NO	NO	NO	NO	NO	NO	NO	NO	NO	NO	NO	NO	YES
742	1969		2	3	2	2006	NO	NO	NO	NO	NO	NO	NO	NO	NO	NO	NO	NO	NO	NO	NO	NO	NO
743	1991		1	35	5	2012	YES	NO	NO	YES	YES	YES	YES	YES	YES	NO	NO	YES	YES	YES	YES	YES	YES
744	1966		1	118	13	2004	YES	YES	YES	YES	YES	YES	YES	YES	YES	YES	YES	YES	YES	YES	YES	YES	YES
745	1981		2	10	4	2008	NO	NO	NO	NO	NO	NO	NO	NO	NO	NO	NO	NO	NO	NO	NO	NO	YES
746	1957	2009	2	50	6	2004	NO	NO	NO	NO	NO	NO	NO	NO	NO	NO	NO	NO	NO	NO	NO	NO	YES
747	1960		2	3	2	2008	NO	NO	NO	NO	NO	NO	NO	NO	NO	NO	NO	NO	NO	NO	NO	NO	YES
748	1968		2	50	12	2005	YES	YES	NO	NO	NO	YES	YES	YES	YES	YES	NO	YES	NO	YES	YES	YES	YES
749	1976		2	12	5	2004	NO	NO	NO	NO	NO	NO	NO	NO	NO	NO	NO	NO	NO	NO	NO	NO	YES
750	1965		2	84	13	2004	YES	YES	YES	YES	YES	YES	YES	YES	YES	YES	YES	YES	YES	YES	YES	YES	YES
751	1979		2	22	5	2012	YES	NO	NO	YES	YES	YES	YES	YES	YES	NO	NO	YES	YES	YES	YES	YES	YES
752	1951		2	63	13	2004	NO	NO	NO	NO	NO	NO	NO	NO	NO	NO	NO	NO	NO	NO	NO	NO	YES
753	1964		2	3	2	2004	NO	NO	NO	NO	NO	NO	NO	NO	NO	NO	NO	NO	NO	NO	NO	NO	YES
754	1971		1	50	11	2006	NO	NO	NO	NO	NO	NO	NO	NO	NO	NO	NO	NO	NO	NO	NO	NO	YES
755	1973		2	64	13	2004	NO	NO	NO	NO	NO	NO	NO	NO	YES	YES	YES	YES	YES	YES	YES	YES	YES
756	1984		2	12	3	2008	NO	NO	NO	NO	NO	NO	NO	NO	NO	NO	NO	NO	NO	NO	NO	NO	YES
757	1972		2	87	10	2007	YES	YES	YES	YES	YES	YES	YES	YES	YES	YES	YES	YES	YES	YES	YES	YES	YES
758	1970		2	6	3	2004	NO	NO	NO	NO	NO	NO	NO	NO	YES	YES	YES	NO	YES	YES	YES	NO	YES
759	1975		1	4	2	2011	NO	NO	NO	NO	NO	NO	NO	NO	NO	NO	NO	NO	NO	NO	NO	NO	YES
760	1982		2	43	13	2004	NO	NO	NO	NO	NO	NO	NO	NO	NO	NO	NO	NO	NO	NO	NO	NO	YES
761	1977		2	45	13	2004	YES	YES	YES	YES	YES	NO	NO	NO	YES	YES	YES	YES	YES	NO	NO	NO	NO
762	1945		1	96	13	2004	NO	NO	NO	NO	NO	NO	NO	NO	YES	NO	NO	NO	YES	YES	YES	YES	YES
763	1988		2	21	4	2013	YES	NO	NO	NO	NO	YES	YES	NO	YES	NO	NO	NO	YES	YES	YES	NO	YES
764	1973		2	62	13	2004	YES	YES	YES	YES	YES	YES	YES	YES	YES	YES	YES	YES	YES	YES	YES	YES	YES
765	1957	2010	2	21	7	2004	NO	NO	NO	NO	NO	NO	NO	NO	NO	NO	NO	NO	NO	NO	NO	NO	YES
766	1947		2	30	13	2004	NO	NO	NO	NO	NO	NO	NO	NO	YES	NO	NO	NO	NO	NO	NO	YES	NO
767	1953		2	4	3	2006	NO	NO	NO	NO	NO	NO	NO	NO	YES	YES	NO	NO	NO	NO	NO	NO	YES
768	1961	2012	2	48	9	2004	NO	NO	NO	NO	NO	NO	NO	NO	YES	YES	YES	YES	NO	NO	NO	NO	NO
769	1975	2014	2	28	9	2004	NO	NO	NO	NO	NO	NO	NO	NO	YES	YES	NO	YES	NO	NO	NO	NO	YES
770	1963		1	7	2	2015	NO	NO	NO	NO	NO	NO	NO	NO	NO	NO	NO	NO	NO	NO	NO	NO	YES
771	1975		2	37	13	2004	NO	NO	NO	NO	NO	NO	NO	NO	YES	NO	NO	NO	YES	NO	YES	NO	YES
772	1974		2	55	13	2004	NO	NO	NO	NO	NO	NO	NO	NO	YES	YES	YES	YES	YES	YES	NO	YES	YES
773	1964		1	68	13	2004	NO	NO	NO	NO	NO	NO	NO	NO	YES	YES	YES	YES	YES	YES	YES	YES	YES
774	1975		2	3	3	2009	NO	NO	NO	NO	NO	NO	NO	NO	NO	NO	NO	NO	NO	NO	NO	NO	YES
775	1963	2016	2	22	9	2005	NO	NO	NO	NO	NO	NO	NO	NO	YES	YES	NO	NO	YES	NO	NO	NO	YES
776	1973		2	8	3	2013	NO	NO	NO	NO	NO	NO	NO	NO	NO	NO	NO	NO	NO	NO	NO	NO	YES
777	1966		2	75	13	2004	YES	NO	YES	YES	YES	NO	YES	YES	YES	YES	YES	YES	YES	YES	YES	YES	YES
778	1956		2	18	8	2004	NO	NO	NO	NO	NO	NO	NO	NO	YES	YES	NO	NO	NO	NO	NO	NO	YES
779	1968		2	72	13	2004	YES	NO	YES	YES	NO	YES	YES	YES	YES	NO	YES	YES	NO	YES	YES	YES	YES
780	1945		2	13	6	2011	NO	NO	NO	NO	NO	NO	NO	NO	NO	NO	NO	NO	NO	NO	NO	NO	YES
781	1982		1	41	7	2010	YES	NO	YES	YES	YES	YES	YES	YES	YES	NO	YES	YES	YES	YES	YES	YES	YES
782	1950		2	36	13	2004	NO	NO	NO	NO	NO	NO	NO	NO	YES	YES	YES	NO	NO	NO	NO	YES	YES
783	1958		1	11	4	2004	NO	NO	NO	NO	NO	NO	NO	NO	NO	NO	NO	NO	NO	NO	NO	NO	YES
784	1971		2	53	12	2004	NO	NO	NO	NO	NO	NO	NO	NO	YES	NO	NO	NO	YES	YES	NO	NO	YES
785	1945		2	26	11	2004	NO	NO	NO	NO	NO	NO	NO	NO	YES	YES	YES	YES	YES	YES	YES	YES	YES
786	1948		2	64	12	2004	YES	NO	YES	YES	YES	YES	YES	YES	YES	YES	YES	YES	YES	YES	YES	YES	YES
787	1959		1	25	3	2014	NO	NO	NO	NO	NO	NO	NO	NO	YES	NO	NO	NO	NO	YES	YES	YES	YES
788	1970	2014	2	46	10	2005	NO	NO	NO	NO	NO	NO	NO	NO	YES	YES	YES	YES	YES	YES	NO	NO	YES
789	1967		2	81	12	2005	YES	NO	YES	YES	YES	YES	YES	YES	YES	YES	YES	YES	YES	YES	YES	YES	YES
790	1954		2	70	13	2004	NO	NO	NO	NO	NO	NO	NO	NO	YES	YES	YES	YES	YES	YES	YES	YES	YES
791	1976		1	17	4	2007	YES	NO	NO	NO	NO	NO	YES	YES	YES	YES	NO	NO	NO	NO	YES	YES	YES
792	1937		2	19	9	2004	NO	NO	NO	NO	NO	NO	NO	NO	NO	NO	NO	NO	NO	NO	NO	NO	YES
793	1980		2	19	3	2014	YES	NO	NO	NO	NO	NO	YES	YES	YES	NO	NO	NO	NO	NO	YES	YES	YES
794	1940		2	16	7	2006	NO	NO	NO	NO	NO	NO	NO	NO	YES	YES	YES	YES	YES	YES	NO	NO	NO
795	1956		2	25	12	2004	NO	NO	NO	NO	NO	NO	NO	NO	NO	NO	NO	NO	NO	NO	NO	NO	YES
796	1971		2	11	2	2015	YES	NO	NO	NO	NO	NO	NO	YES	YES	NO	NO	NO	NO	NO	NO	YES	YES
797	1965		2	16	2	2015	YES	NO	NO	NO	NO	NO	NO	YES	YES	NO	NO	NO	NO	NO	YES	YES	YES
798	1977		2	85	10	2007	YES	NO	YES	YES	YES	YES	YES	YES	YES	YES	YES	YES	YES	YES	YES	YES	YES
799	1977		2	70	6	2011	YES	NO	YES	YES	YES	YES	YES	YES	YES	NO	YES	YES	YES	YES	YES	YES	YES
800	1951		2	6	3	2009	NO	NO	NO	NO	NO	NO	NO	NO	YES	YES	NO	NO	NO	NO	NO	NO	YES
801	1979		2	23	4	2013	YES	NO	NO	NO	NO	NO	YES	YES	YES	NO	NO	NO	NO	NO	YES	YES	YES
802	1976		1	84	12	2005	NO	NO	NO	NO	NO	NO	NO	NO	YES	YES	YES	YES	NO	NO	NO	NO	YES
803	1985		2	8	4	2009	NO	NO	NO	NO	NO	NO	NO	NO	YES	YES	YES	YES	YES	YES	YES	YES	YES
804	1983		1	3	2	2007	NO	NO	NO	NO	NO	NO	NO	NO	NO	NO	NO	NO	NO	NO	NO	NO	YES
805	1956		2	5	2	2006	NO	NO	NO	NO	NO	NO	NO	NO	YES	NO	NO	NO	NO	NO	YES	NO	NO
806	1964		1	56	11	2005	NO	NO	NO	NO	NO	NO	NO	NO	YES	YES	YES	YES	YES	YES	YES	YES	YES
807	1971		2	15	2	2009	NO	NO	NO	NO	NO	NO	NO	NO	NO	NO	NO	NO	NO	NO	NO	NO	YES
808	1977		2	90	13	2004	YES	YES	YES	YES	YES	YES	YES	YES	YES	YES	YES	YES	YES	YES	YES	YES	YES
809	1958		2	79	10	2007	NO	NO	NO	NO	NO	NO	NO	NO	YES	NO	NO	NO	NO	NO	NO	YES	YES
810	1980		2	32	5	2012	YES	NO	NO	YES	YES	YES	YES	YES	YES	NO	NO	YES	YES	YES	YES	YES	YES
811	1956		2	103	13	2004	YES	YES	YES	NO	NO	YES	YES	NO	YES	YES	YES	YES	YES	YES	YES	NO	YES
812	1969		2	6	4	2012	NO	NO	NO	NO	NO	NO	NO	NO	NO	NO	NO	NO	NO	NO	NO	NO	YES
813	1972		2	4	2	2014	NO	NO	NO	NO	NO	NO	NO	NO	YES	NO	NO	NO	NO	YES	NO	NO	YES
814	1963		2	23	6	2011	YES	NO	NO	YES	YES	YES	NO	NO	YES	NO	NO	YES	YES	YES	YES	YES	YES
815	1987		1	3	2	2007	NO	NO	NO	NO	NO	NO	NO	NO	NO	NO	NO	NO	NO	NO	NO	NO	YES
816	1958		2	88	11	2006	YES	NO	NO	YES	YES	YES	YES	YES	YES	YES	NO	YES	YES	YES	YES	YES	YES
817	1968		2	4	3	2014	NO	NO	NO	NO	NO	NO	NO	NO	NO	NO	NO	NO	NO	NO	NO	NO	YES
818	1977		2	37	11	2004	YES	YES	YES	YES	NO	NO	NO	NO	YES	YES	YES	YES	NO	NO	NO	NO	YES
819	1974		2	4	2	2013	NO	NO	NO	NO	NO	NO	NO	NO	NO	NO	NO	NO	NO	NO	NO	NO	YES
820	1969		2	376	13	2004	YES	YES	YES	YES	YES	YES	YES	YES	YES	YES	YES	YES	YES	YES	YES	YES	YES
821	1937		2	8	3	2007	NO	NO	NO	NO	NO	NO	NO	NO	NO	NO	NO	NO	NO	NO	NO	NO	NO
822	1975		1	106	12	2005	YES	NO	NO	NO	YES	YES	YES	YES	YES	YES	YES	YES	YES	YES	YES	YES	YES
823	1967		2	34	7	2009	YES	YES	YES	YES	YES	YES	NO	NO	YES	YES	YES	YES	YES	YES	YES	YES	YES
824	1946		1	13	3	2005	NO	NO	NO	NO	NO	NO	NO	NO	NO	NO	NO	NO	NO	NO	NO	NO	NO
825	1978		2	61	12	2004	YES	YES	YES	YES	YES	YES	NO	NO	YES	YES	YES	YES	YES	YES	NO	NO	YES
826	1962	2009	2	51	6	2004	NO	NO	NO	NO	NO	NO	NO	NO	NO	NO	NO	NO	NO	NO	NO	NO	NO
827	1958		2	19	7	2004	NO	NO	NO	NO	NO	NO	NO	NO	NO	NO	NO	NO	NO	NO	NO	NO	YES
828	1960		1	6	2	2004	NO	NO	NO	NO	NO	NO	NO	NO	NO	NO	NO	NO	NO	NO	NO	NO	YES
829	1974		1	4	2	2008	NO	NO	NO	NO	NO	NO	NO	NO	YES	NO	YES	NO	NO	NO	NO	NO	YES
830	1945	2009	2	32	3	2007	NO	NO	NO	NO	NO	NO	NO	NO	NO	NO	NO	NO	NO	NO	NO	NO	NO
831	1961		1	3	3	2013	NO	NO	NO	NO	NO	NO	NO	NO	YES	NO	NO	NO	YES	NO	NO	NO	YES
832	1968		1	7	2	2010	NO	NO	NO	NO	NO	NO	NO	NO	NO	NO	NO	NO	NO	NO	NO	NO	YES
833	1938		1	4	3	2004	NO	NO	NO	NO	NO	NO	NO	NO	NO	NO	NO	NO	NO	NO	NO	NO	YES
834	1984		1	4	2	2006	NO	NO	NO	NO	NO	NO	NO	NO	NO	NO	NO	NO	NO	NO	NO	NO	YES
835	1936	2006	2	19	3	2004	NO	NO	NO	NO	NO	NO	NO	NO	NO	NO	NO	NO	NO	NO	NO	NO	NO
836	1976		2	84	11	2006	NO	NO	NO	NO	NO	NO	NO	NO	NO	NO	NO	NO	NO	NO	NO	NO	YES
837	1972		2	138	13	2004	YES	YES	YES	YES	YES	YES	YES	YES	YES	YES	YES	YES	YES	YES	YES	YES	YES
838	1954		1	4	3	2004	NO	NO	NO	NO	NO	NO	NO	NO	YES	NO	YES	NO	NO	NO	NO	NO	YES
839	1945		1	3	2	2004	NO	NO	NO	NO	NO	NO	NO	NO	NO	NO	NO	NO	NO	NO	NO	NO	YES
840	1970		2	184	13	2004	YES	YES	YES	YES	YES	YES	YES	YES	YES	YES	YES	YES	YES	YES	YES	YES	YES
841	1976		1	36	6	2011	YES	NO	YES	YES	YES	YES	YES	YES	YES	NO	YES	YES	YES	YES	YES	YES	YES
842	1967		2	21	5	2012	NO	NO	NO	NO	NO	NO	NO	NO	YES	NO	NO	YES	NO	NO	YES	NO	YES
843	1956	2011	1	4	3	2004	NO	NO	NO	NO	NO	NO	NO	NO	NO	NO	NO	NO	NO	NO	NO	NO	NO
844	1959		1	17	5	2007	NO	NO	NO	NO	NO	NO	NO	NO	NO	NO	NO	NO	NO	NO	NO	NO	YES
845	1975		2	22	10	2006	NO	NO	NO	NO	NO	NO	NO	NO	NO	NO	NO	NO	NO	NO	NO	NO	YES
846	1960		2	76	12	2005	YES	NO	YES	YES	YES	YES	YES	YES	YES	YES	YES	YES	YES	YES	YES	YES	YES
847	1974		1	33	6	2011	YES	NO	YES	YES	YES	YES	YES	YES	YES	NO	YES	YES	YES	YES	YES	YES	YES
848	1977		2	60	10	2005	YES	YES	YES	YES	YES	YES	YES	YES	YES	YES	YES	YES	YES	YES	YES	YES	YES
849	1983		2	52	9	2008	YES	NO	YES	YES	YES	YES	YES	YES	YES	YES	YES	YES	YES	YES	YES	YES	YES
850	1941	2016	2	26	9	2004	NO	NO	NO	NO	NO	NO	NO	NO	YES	YES	YES	YES	YES	YES	YES	YES	NO
851	1997		2	29	4	2013	YES	NO	NO	NO	YES	YES	YES	YES	YES	NO	NO	NO	YES	YES	YES	YES	YES
852	1967		2	96	13	2004	YES	NO	YES	YES	YES	YES	YES	YES	YES	YES	YES	YES	YES	YES	YES	YES	YES
853	1972		2	11	4	2007	NO	NO	NO	NO	NO	NO	NO	NO	YES	YES	NO	NO	NO	NO	NO	NO	YES
854	1978		2	10	4	2012	YES	NO	NO	YES	NO	NO	NO	NO	YES	NO	NO	YES	YES	YES	NO	YES	YES
855	1967		1	6	2	2006	NO	NO	NO	NO	NO	NO	NO	NO	NO	NO	NO	NO	NO	NO	NO	NO	YES
856	1980		2	11	4	2005	NO	NO	NO	NO	NO	NO	NO	NO	YES	NO	NO	NO	NO	NO	YES	YES	YES
857	1982		2	19	4	2013	YES	NO	NO	NO	YES	YES	YES	YES	YES	NO	NO	NO	YES	YES	YES	YES	YES
858	1966		2	7	2	2006	NO	NO	NO	NO	NO	NO	NO	NO	NO	NO	NO	NO	NO	NO	NO	NO	YES
859	1963	2012	1	59	9	2004	NO	NO	NO	NO	NO	NO	NO	NO	YES	YES	YES	YES	NO	NO	NO	NO	NO
860	1975		2	50	10	2004	NO	NO	NO	NO	NO	NO	NO	NO	YES	NO	NO	YES	NO	NO	NO	NO	YES
861	1977		2	17	4	2013	YES	NO	NO	NO	NO	NO	NO	YES	YES	NO	NO	NO	NO	YES	NO	YES	YES
862	1979		2	7	2	2012	NO	NO	NO	NO	NO	NO	NO	NO	YES	NO	NO	YES	NO	NO	NO	NO	YES
863	1978		1	46	10	2007	YES	YES	YES	YES	YES	YES	YES	YES	YES	YES	YES	YES	YES	YES	YES	YES	YES
864	1959		2	114	13	2004	YES	YES	YES	YES	YES	YES	YES	YES	YES	YES	YES	YES	YES	YES	YES	YES	YES
865	1968		1	7	5	2004	NO	NO	NO	NO	NO	NO	NO	NO	YES	NO	NO	YES	NO	YES	NO	NO	YES
866	1973		2	37	7	2010	YES	YES	YES	YES	YES	YES	YES	NO	YES	YES	YES	YES	YES	YES	YES	NO	YES
867	1982		1	43	12	2004	YES	YES	YES	YES	YES	YES	YES	YES	YES	YES	YES	YES	YES	YES	YES	YES	YES
868	1951		2	37	9	2004	NO	NO	NO	NO	NO	NO	NO	NO	YES	NO	NO	NO	NO	YES	NO	NO	YES
869	1957		2	18	9	2005	NO	NO	NO	NO	NO	NO	NO	NO	NO	NO	NO	NO	NO	NO	NO	NO	NO
870	1976		2	95	10	2006	YES	NO	NO	YES	YES	YES	YES	YES	YES	YES	NO	YES	YES	YES	YES	YES	YES
871	1970		2	3	2	2011	NO	NO	NO	NO	NO	NO	NO	NO	YES	NO	YES	NO	NO	NO	NO	NO	YES
872	1965		2	4	2	2004	NO	NO	NO	NO	NO	NO	NO	NO	NO	NO	NO	NO	NO	NO	NO	NO	YES
873	1974		1	29	8	2005	YES	YES	NO	NO	NO	NO	YES	NO	YES	YES	NO	NO	NO	NO	YES	NO	YES
874	1933		2	24	12	2004	NO	NO	NO	NO	NO	NO	NO	NO	NO	NO	NO	NO	NO	NO	NO	NO	YES
875	1974		2	7	4	2010	NO	NO	NO	NO	NO	NO	NO	NO	YES	NO	NO	NO	YES	YES	NO	NO	YES
876	1953		1	8	2	2015	YES	NO	NO	NO	NO	NO	YES	NO	YES	NO	NO	NO	NO	NO	YES	YES	YES
877	1927	2009	1	4	4	2004	NO	NO	NO	NO	NO	NO	NO	NO	NO	NO	NO	NO	NO	NO	NO	NO	NO
878	1992		2	12	5	2012	NO	NO	NO	NO	NO	NO	NO	NO	NO	NO	NO	NO	NO	NO	NO	NO	YES
879	1946		1	11	9	2007	NO	NO	NO	NO	NO	NO	NO	NO	YES	YES	YES	YES	YES	YES	YES	YES	NO
880	1950		2	3	2	2005	NO	NO	NO	NO	NO	NO	NO	NO	NO	NO	NO	NO	NO	NO	NO	NO	YES
881	1960	2007	2	20	4	2004	NO	NO	NO	NO	NO	NO	NO	NO	NO	NO	NO	NO	NO	NO	NO	NO	NO
882	1963		2	87	13	2004	YES	YES	YES	YES	YES	YES	YES	YES	YES	YES	YES	YES	YES	YES	YES	YES	YES
883	1973		1	4	2	2010	NO	NO	NO	NO	NO	NO	NO	NO	NO	NO	NO	NO	NO	NO	NO	NO	YES
884	1976		2	11	7	2005	NO	NO	NO	NO	NO	NO	NO	NO	NO	NO	NO	NO	NO	NO	NO	NO	YES
885	1940	2014	2	41	11	2004	NO	NO	NO	NO	NO	NO	NO	NO	YES	YES	NO	NO	NO	NO	NO	NO	YES
886	1961		2	3	2	2015	NO	NO	NO	NO	NO	NO	NO	NO	NO	NO	NO	NO	NO	NO	NO	NO	YES
887	1965		2	3	3	2011	NO	NO	NO	NO	NO	NO	NO	NO	YES	NO	NO	NO	NO	NO	NO	YES	YES
888	1958		2	5	3	2008	NO	NO	NO	NO	NO	NO	NO	NO	NO	NO	NO	NO	NO	NO	NO	NO	YES
889	1962		2	9	3	2013	NO	NO	NO	NO	NO	NO	NO	NO	YES	NO	NO	NO	YES	YES	YES	YES	YES
890	1957	2005	1	3	2	2004	NO	NO	NO	NO	NO	NO	NO	NO	NO	NO	NO	NO	NO	NO	NO	NO	NO
891	1973		1	66	11	2004	YES	YES	YES	YES	YES	YES	YES	YES	YES	YES	YES	YES	YES	YES	YES	YES	YES
892	1978		1	39	10	2007	YES	NO	NO	NO	YES	YES	YES	YES	YES	NO	NO	NO	YES	YES	YES	YES	YES
893	1992		1	17	5	2012	YES	NO	NO	NO	NO	YES	YES	YES	YES	NO	NO	NO	YES	YES	YES	YES	YES
894	1978		2	69	11	2005	YES	NO	YES	YES	YES	YES	YES	YES	YES	NO	YES	YES	YES	YES	YES	YES	YES
895	1947	2008	2	8	4	2004	NO	NO	NO	NO	NO	NO	NO	NO	NO	NO	NO	NO	NO	NO	NO	NO	NO
896	1983		2	3	2	2014	NO	NO	NO	NO	NO	NO	NO	NO	NO	NO	NO	NO	NO	NO	NO	NO	YES
897	1967		2	7	2	2014	NO	NO	NO	NO	NO	NO	NO	NO	NO	NO	NO	NO	NO	NO	NO	NO	YES
898	1975		1	77	11	2006	YES	YES	YES	YES	YES	YES	YES	YES	YES	YES	YES	YES	YES	YES	YES	YES	YES
899	1970		1	80	13	2004	YES	YES	YES	YES	YES	YES	YES	YES	YES	YES	YES	YES	YES	YES	YES	YES	YES
900	1955		2	48	12	2004	YES	NO	YES	NO	NO	NO	NO	NO	YES	NO	YES	NO	NO	NO	NO	YES	YES
901	1977		2	15	5	2012	NO	NO	NO	NO	NO	NO	NO	NO	NO	NO	NO	NO	NO	NO	NO	NO	YES
902	1977		2	15	5	2012	NO	NO	NO	NO	NO	NO	NO	NO	YES	NO	NO	NO	YES	YES	YES	YES	YES
903	1966		2	6	2	2015	NO	NO	NO	NO	NO	NO	NO	NO	NO	NO	NO	NO	NO	NO	NO	NO	YES
904	1969		1	32	13	2004	NO	NO	NO	NO	NO	NO	NO	NO	YES	YES	YES	YES	YES	YES	NO	NO	YES
905	1971		2	9	5	2012	NO	NO	NO	NO	NO	NO	NO	NO	NO	NO	NO	NO	NO	NO	NO	NO	YES
906	1959		1	46	11	2006	NO	NO	NO	NO	NO	NO	NO	NO	YES	NO	NO	NO	NO	YES	NO	NO	YES
907	1974		1	3	2	2012	NO	NO	NO	NO	NO	NO	NO	NO	NO	NO	NO	NO	NO	NO	NO	NO	YES
908	1972	2014	2	25	7	2007	YES	NO	NO	YES	NO	NO	NO	NO	YES	NO	YES	YES	NO	NO	NO	NO	YES
909	1975		1	85	13	2004	YES	YES	YES	YES	YES	YES	YES	YES	YES	YES	YES	YES	YES	YES	YES	YES	YES
910	1946		1	51	13	2004	NO	NO	NO	NO	NO	NO	NO	NO	YES	YES	YES	YES	YES	YES	YES	YES	YES
911	1980		1	39	8	2008	YES	NO	YES	YES	YES	YES	YES	YES	YES	YES	YES	YES	YES	YES	YES	YES	YES
912	1986		1	5	2	2015	NO	NO	NO	NO	NO	NO	NO	NO	NO	NO	NO	NO	NO	NO	NO	NO	YES
913	1945	2011	2	26	8	2004	NO	NO	NO	NO	NO	NO	NO	NO	NO	NO	NO	NO	NO	NO	NO	NO	YES
914	1950	2009	2	14	6	2004	NO	NO	NO	NO	NO	NO	NO	NO	NO	NO	NO	NO	NO	NO	NO	NO	NO
915	1977		2	70	6	2011	YES	NO	YES	YES	YES	YES	YES	YES	YES	NO	YES	YES	YES	YES	YES	YES	YES
916	1955	2008	2	21	4	2004	NO	NO	NO	NO	NO	NO	NO	NO	NO	NO	NO	NO	NO	NO	NO	NO	NO
917	1952		2	33	9	2006	NO	NO	NO	NO	NO	NO	NO	NO	YES	YES	YES	YES	YES	YES	YES	YES	NO
918	1977		1	33	3	2014	YES	NO	NO	NO	NO	YES	YES	YES	YES	NO	NO	NO	NO	YES	YES	YES	YES
919	1978		2	18	5	2012	NO	NO	NO	NO	NO	NO	NO	NO	YES	NO	NO	YES	YES	NO	YES	YES	YES
920	1950	2010	1	48	7	2004	NO	NO	NO	NO	NO	NO	NO	NO	YES	YES	NO	NO	NO	NO	NO	NO	NO
921	1947		2	44	12	2004	YES	YES	YES	YES	YES	NO	NO	NO	YES	YES	YES	YES	YES	NO	YES	NO	NO
922	1972		2	13	4	2013	NO	NO	NO	NO	NO	NO	NO	NO	YES	NO	NO	NO	YES	NO	NO	NO	YES
923	1974		2	3	2	2015	NO	NO	NO	NO	NO	NO	NO	NO	NO	NO	NO	NO	NO	NO	NO	NO	YES
924	1962		2	84	11	2005	YES	NO	NO	NO	NO	NO	YES	YES	YES	NO	NO	NO	YES	YES	YES	YES	YES
925	1971		2	47	13	2004	NO	NO	NO	NO	NO	NO	NO	NO	YES	YES	YES	YES	NO	YES	YES	YES	YES
926	1966		1	66	11	2004	YES	NO	NO	NO	NO	YES	YES	YES	YES	NO	NO	NO	NO	YES	YES	YES	YES
927	1969		2	62	7	2010	YES	YES	YES	YES	YES	YES	YES	NO	YES	YES	YES	YES	YES	YES	YES	NO	YES
928	1941	2005	2	10	2	2004	NO	NO	NO	NO	NO	NO	NO	NO	NO	NO	NO	NO	NO	NO	NO	NO	NO
929	1975		2	31	6	2011	YES	NO	NO	NO	NO	YES	YES	YES	YES	NO	NO	YES	NO	YES	YES	YES	YES
930	1991		1	28	6	2011	YES	NO	YES	YES	YES	YES	YES	YES	YES	NO	YES	YES	YES	YES	YES	YES	YES
931	1945		1	13	5	2004	NO	NO	NO	NO	NO	NO	NO	NO	NO	NO	NO	NO	NO	NO	NO	NO	YES
932	1965		2	86	13	2004	YES	NO	YES	YES	YES	YES	YES	YES	YES	YES	YES	YES	YES	YES	YES	YES	YES
933	1977		1	6	2	2012	NO	NO	NO	NO	NO	NO	NO	NO	NO	NO	NO	NO	NO	NO	NO	NO	YES
934	1974	2016	1	8	5	2008	NO	NO	NO	NO	NO	NO	NO	NO	YES	YES	YES	YES	YES	YES	YES	YES	NO
935	1956		2	17	8	2009	NO	NO	NO	NO	NO	NO	NO	NO	NO	NO	NO	NO	NO	NO	NO	NO	YES
936	1975		2	30	10	2005	NO	NO	NO	NO	NO	NO	NO	NO	YES	YES	NO	NO	NO	YES	YES	YES	YES
937	1979		1	21	6	2009	NO	NO	NO	NO	NO	NO	NO	NO	NO	NO	NO	NO	NO	NO	NO	NO	YES
938	1976		2	24	5	2010	YES	NO	NO	NO	NO	NO	NO	YES	YES	NO	NO	NO	NO	NO	YES	YES	YES
939	1960		1	65	13	2004	NO	NO	NO	NO	NO	NO	NO	NO	YES	YES	YES	NO	YES	YES	NO	NO	YES
940	1940	2008	2	7	2	2007	NO	NO	NO	NO	NO	NO	NO	NO	NO	NO	NO	NO	NO	NO	NO	NO	YES
941	1953		2	7	2	2008	NO	NO	NO	NO	NO	NO	NO	NO	NO	NO	NO	NO	NO	NO	NO	NO	YES
942	1981		2	46	13	2004	YES	NO	YES	YES	YES	YES	YES	YES	YES	YES	YES	YES	YES	YES	YES	YES	YES
943	1982		2	12	6	2004	NO	NO	NO	NO	NO	NO	NO	NO	NO	NO	NO	NO	NO	NO	NO	NO	NO
944	1988		2	125	13	2004	YES	YES	YES	YES	NO	NO	NO	NO	YES	YES	YES	YES	YES	YES	YES	YES	YES
945	1958		2	7	5	2008	NO	NO	NO	NO	NO	NO	NO	NO	NO	NO	NO	NO	NO	NO	NO	NO	YES
946	1975		2	6	2	2007	NO	NO	NO	NO	NO	NO	NO	NO	NO	NO	NO	NO	NO	NO	NO	NO	YES
947	1950	2012	2	47	9	2004	NO	NO	NO	NO	NO	NO	NO	NO	YES	YES	YES	YES	NO	NO	NO	NO	NO
948	1961		2	58	13	2004	YES	YES	YES	NO	NO	NO	NO	NO	YES	YES	YES	YES	YES	YES	YES	YES	YES
949	1940	2009	2	3	2	2007	NO	NO	NO	NO	NO	NO	NO	NO	NO	NO	NO	NO	NO	NO	NO	NO	NO
950	1971		2	17	3	2014	YES	NO	NO	NO	NO	YES	YES	NO	YES	NO	NO	NO	NO	YES	YES	YES	YES
951	1977		2	4	2	2007	NO	NO	NO	NO	NO	NO	NO	NO	NO	NO	NO	NO	NO	NO	NO	NO	YES
952	1967		1	134	13	2004	YES	YES	YES	YES	YES	YES	YES	YES	YES	YES	YES	YES	YES	YES	YES	YES	YES
953	1989		2	39	7	2010	YES	NO	YES	YES	YES	YES	YES	YES	YES	NO	YES	YES	YES	YES	YES	YES	YES
954	1972		1	123	9	2008	NO	NO	NO	NO	NO	NO	NO	NO	NO	NO	NO	NO	NO	NO	NO	NO	YES
955	1937	2008	1	5	3	2004	NO	NO	NO	NO	NO	NO	NO	NO	NO	NO	NO	NO	NO	NO	NO	NO	NO
956	1955		2	100	13	2004	YES	YES	YES	YES	YES	YES	YES	YES	YES	YES	YES	YES	YES	YES	YES	YES	YES
957	1964	2007	2	16	4	2004	NO	NO	NO	NO	NO	NO	NO	NO	NO	NO	NO	NO	NO	NO	NO	NO	NO
958	1940		2	24	7	2004	NO	NO	NO	NO	NO	NO	NO	NO	NO	NO	NO	NO	NO	NO	NO	NO	YES
959	1975		2	59	12	2005	YES	YES	YES	YES	YES	YES	NO	NO	YES	YES	YES	YES	YES	YES	NO	NO	YES
960	1987		2	45	7	2010	YES	NO	NO	NO	NO	NO	NO	YES	YES	NO	NO	NO	NO	NO	NO	YES	YES
961	1964		2	41	9	2008	YES	YES	YES	YES	YES	YES	YES	YES	YES	YES	YES	YES	YES	YES	YES	YES	NO
962	1981		1	37	7	2008	YES	NO	NO	NO	YES	YES	YES	YES	YES	NO	NO	YES	YES	YES	YES	YES	YES
963	1944		2	63	13	2004	YES	YES	YES	YES	YES	YES	YES	NO	YES	YES	YES	YES	YES	YES	YES	YES	YES
964	1977		2	20	8	2005	NO	NO	NO	NO	NO	NO	NO	NO	YES	NO	NO	NO	YES	NO	NO	NO	YES
965	1944	2013	1	46	10	2004	NO	NO	NO	NO	NO	NO	NO	NO	YES	YES	NO	YES	NO	NO	NO	NO	YES
966	1977		1	40	13	2004	YES	YES	YES	YES	YES	YES	YES	YES	YES	YES	YES	YES	YES	YES	YES	YES	YES
967	1989		1	3	2	2009	NO	NO	NO	NO	NO	NO	NO	NO	NO	NO	NO	NO	NO	NO	NO	NO	YES
968	1943		2	43	13	2004	NO	NO	NO	NO	NO	NO	NO	NO	YES	NO	YES	YES	YES	YES	YES	YES	YES
969	1959		2	47	13	2004	NO	NO	NO	NO	NO	NO	NO	NO	YES	YES	YES	YES	YES	YES	YES	YES	YES
970	1979		2	165	13	2004	YES	YES	YES	YES	YES	YES	YES	YES	YES	YES	YES	YES	YES	YES	YES	YES	YES
971	1981		2	13	2	2012	NO	NO	NO	NO	NO	NO	NO	NO	YES	NO	NO	YES	NO	NO	NO	NO	YES
972	1954		2	3	2	2005	NO	NO	NO	NO	NO	NO	NO	NO	NO	NO	NO	NO	NO	NO	NO	NO	YES
973	1944	2014	2	16	8	2004	NO	NO	NO	NO	NO	NO	NO	NO	YES	YES	YES	YES	YES	YES	NO	NO	NO
974	1984		2	149	13	2004	YES	YES	YES	YES	YES	YES	YES	YES	YES	YES	YES	YES	YES	YES	YES	YES	YES
975	1967		1	24	7	2010	NO	NO	NO	NO	NO	NO	NO	NO	YES	YES	YES	YES	YES	YES	NO	YES	YES
976	1953		2	63	12	2004	YES	YES	YES	YES	YES	YES	YES	YES	YES	YES	YES	YES	YES	YES	YES	YES	NO
977	1965		2	66	11	2006	YES	YES	YES	YES	YES	YES	YES	YES	YES	YES	YES	YES	YES	YES	YES	YES	YES
978	1944		2	27	11	2004	NO	NO	NO	NO	NO	NO	NO	NO	YES	YES	YES	YES	YES	YES	YES	YES	YES
979	1963		1	45	13	2004	NO	NO	NO	NO	NO	NO	NO	NO	YES	NO	YES	NO	YES	YES	YES	YES	NO
980	1963		1	28	8	2004	NO	NO	NO	NO	NO	NO	NO	NO	YES	YES	YES	YES	YES	YES	NO	YES	YES
981	1952		2	14	7	2004	NO	NO	NO	NO	NO	NO	NO	NO	YES	YES	NO	NO	NO	NO	NO	NO	NO
982	1952	2014	1	10	3	2010	NO	NO	NO	NO	NO	NO	NO	NO	NO	NO	NO	NO	NO	NO	NO	NO	NO
983	1963		1	76	13	2004	YES	YES	YES	YES	YES	YES	YES	YES	YES	YES	YES	YES	YES	YES	YES	YES	YES
984	1947	2008	2	11	4	2005	NO	NO	NO	NO	NO	NO	NO	NO	NO	NO	NO	NO	NO	NO	NO	NO	YES
985	1993		1	19	4	2013	YES	NO	NO	NO	YES	YES	YES	YES	YES	NO	NO	NO	YES	YES	YES	YES	YES
986	1956		2	69	13	2004	YES	YES	YES	YES	YES	YES	YES	YES	YES	YES	YES	YES	YES	YES	YES	YES	YES
987	1988		2	14	3	2014	YES	NO	NO	NO	NO	NO	YES	YES	YES	NO	NO	NO	NO	NO	YES	YES	YES
988	1984		2	48	4	2013	YES	NO	NO	NO	YES	YES	YES	YES	YES	NO	NO	NO	YES	YES	YES	YES	YES
989	1964		2	107	13	2004	YES	YES	YES	YES	YES	YES	YES	YES	YES	YES	YES	YES	YES	YES	YES	YES	YES
990	1970		2	62	11	2006	YES	NO	YES	YES	YES	YES	YES	YES	YES	NO	YES	YES	YES	YES	YES	YES	YES
991	1947		2	14	7	2004	NO	NO	NO	NO	NO	NO	NO	NO	NO	NO	NO	NO	NO	NO	NO	NO	YES
992	1981		2	50	13	2004	YES	YES	YES	YES	YES	YES	YES	YES	YES	YES	YES	YES	YES	YES	YES	YES	NO
993	1938		1	3	3	2004	NO	NO	NO	NO	NO	NO	NO	NO	NO	NO	NO	NO	NO	NO	NO	NO	YES
994	1981		2	39	9	2008	YES	NO	YES	YES	YES	YES	YES	YES	YES	YES	YES	YES	YES	YES	YES	YES	YES
995	1953		2	17	6	2004	NO	NO	NO	NO	NO	NO	NO	NO	NO	NO	NO	NO	NO	NO	NO	NO	YES
996	1980		2	58	12	2004	YES	YES	YES	NO	NO	NO	NO	NO	YES	YES	YES	NO	NO	NO	NO	NO	NO
997	1977		1	39	9	2008	YES	YES	YES	YES	YES	YES	NO	NO	YES	YES	YES	YES	YES	YES	YES	YES	YES
998	1972		2	6	2	2015	NO	NO	NO	NO	NO	NO	NO	NO	YES	NO	NO	NO	NO	NO	YES	YES	YES
999	1986		1	21	4	2013	YES	NO	NO	NO	YES	YES	YES	YES	YES	NO	NO	NO	YES	YES	YES	YES	YES
1000	2001		2	47	2	2015	YES	NO	NO	NO	NO	NO	YES	YES	YES	NO	NO	NO	NO	NO	YES	YES	YES
1001	1980		2	23	7	2009	YES	NO	NO	NO	NO	NO	NO	YES	YES	NO	NO	NO	NO	NO	NO	YES	YES
1002	1976		2	14	5	2008	YES	NO	NO	NO	NO	NO	NO	YES	YES	YES	NO	NO	NO	NO	YES	YES	YES
1003	1964		2	48	11	2004	YES	NO	NO	NO	NO	YES	YES	YES	YES	NO	NO	YES	NO	YES	YES	YES	YES
1004	1975		2	80	6	2010	YES	NO	NO	YES	YES	YES	YES	YES	YES	NO	NO	YES	YES	YES	YES	YES	YES
1005	1972		2	13	3	2013	NO	NO	NO	NO	NO	NO	NO	NO	YES	NO	NO	NO	YES	YES	NO	NO	YES
1006	1973		2	13	6	2005	NO	NO	NO	NO	NO	NO	NO	NO	NO	NO	NO	NO	NO	NO	NO	NO	YES
1007	1962		1	3	3	2007	NO	NO	NO	NO	NO	NO	NO	NO	NO	NO	NO	NO	NO	NO	NO	NO	NO
1008	1978		2	91	13	2004	YES	YES	YES	YES	YES	YES	YES	YES	YES	YES	YES	YES	YES	YES	YES	YES	YES
1009	1972		2	9	3	2009	YES	NO	NO	NO	NO	NO	NO	YES	YES	NO	NO	NO	NO	NO	YES	YES	YES
1010	1968	2012	2	26	5	2006	NO	NO	NO	NO	NO	NO	NO	NO	YES	NO	YES	YES	NO	NO	NO	NO	YES
1011	1969		1	92	12	2005	YES	YES	YES	YES	YES	YES	YES	YES	YES	YES	YES	YES	YES	YES	YES	YES	YES
1012	1992		1	3	2	2009	NO	NO	NO	NO	NO	NO	NO	NO	NO	NO	NO	NO	NO	NO	NO	NO	YES
1013	1939	2017	2	60	13	2004	NO	NO	NO	NO	NO	NO	NO	NO	YES	YES	YES	YES	YES	YES	YES	YES	NO
1014	1963		2	6	3	2005	NO	NO	NO	NO	NO	NO	NO	NO	NO	NO	NO	NO	NO	NO	NO	NO	YES
1015	1976		1	17	3	2014	YES	NO	NO	NO	NO	NO	YES	YES	YES	NO	NO	NO	NO	YES	YES	YES	YES
1016	1958		1	22	4	2013	YES	NO	NO	NO	YES	YES	YES	YES	YES	NO	NO	NO	YES	YES	YES	YES	YES
1017	1979		2	36	10	2007	YES	NO	YES	YES	YES	YES	YES	YES	YES	YES	YES	YES	YES	YES	YES	YES	YES
1018	1988		1	7	2	2013	NO	NO	NO	NO	NO	NO	NO	NO	YES	NO	NO	NO	YES	NO	NO	NO	YES
1019	1971		2	31	6	2011	YES	NO	YES	YES	YES	YES	YES	YES	YES	NO	YES	YES	YES	YES	YES	YES	YES
1020	1944		2	64	9	2004	NO	NO	NO	NO	NO	NO	NO	NO	NO	NO	NO	NO	NO	NO	NO	NO	YES
1021	1971		2	12	3	2008	NO	NO	NO	NO	NO	NO	NO	NO	NO	NO	NO	NO	NO	NO	NO	NO	YES
1022	1958		2	4	2	2015	NO	NO	NO	NO	NO	NO	NO	NO	NO	NO	NO	NO	NO	NO	NO	NO	YES
1023	1947		1	29	13	2004	NO	NO	NO	NO	NO	NO	NO	NO	YES	YES	YES	YES	YES	YES	YES	YES	NO
1024	1980		2	107	13	2004	YES	YES	YES	YES	YES	YES	YES	YES	YES	YES	YES	YES	YES	YES	YES	YES	YES
1025	1946	2015	1	24	3	2013	NO	NO	NO	NO	NO	NO	NO	NO	NO	NO	NO	NO	NO	NO	NO	NO	NO
1026	1948		2	49	13	2004	NO	NO	NO	NO	NO	NO	NO	NO	YES	YES	YES	YES	YES	YES	YES	YES	NO
1027	1983		2	4	2	2008	NO	NO	NO	NO	NO	NO	NO	NO	NO	NO	NO	NO	NO	NO	NO	NO	YES
1028	1955		2	78	12	2005	YES	YES	YES	YES	YES	YES	YES	YES	YES	YES	YES	YES	YES	YES	YES	YES	YES
1029	1958		2	41	6	2011	YES	NO	YES	YES	YES	YES	YES	YES	YES	NO	YES	YES	YES	YES	YES	YES	YES
1030	1962		2	85	12	2005	YES	NO	NO	NO	NO	NO	NO	YES	YES	YES	YES	YES	YES	YES	NO	YES	YES
1031	1946	2013	2	24	8	2004	NO	NO	NO	NO	NO	NO	NO	NO	NO	NO	NO	NO	NO	NO	NO	NO	NO
1032	1953		2	32	12	2004	NO	NO	NO	NO	NO	NO	NO	NO	NO	NO	NO	NO	NO	NO	NO	NO	YES
1033	1954		2	13	5	2004	NO	NO	NO	NO	NO	NO	NO	NO	YES	YES	NO	NO	NO	NO	NO	NO	NO
1034	1992		2	29	5	2012	YES	NO	NO	NO	YES	YES	YES	YES	YES	NO	NO	NO	YES	YES	YES	YES	YES
1035	1962		2	37	9	2008	NO	NO	NO	NO	NO	NO	NO	NO	YES	YES	YES	YES	YES	YES	YES	YES	YES
1036	1971		1	60	13	2004	YES	YES	YES	YES	YES	YES	NO	YES	YES	YES	YES	YES	YES	YES	YES	YES	YES
1037	1988		2	28	11	2005	NO	NO	NO	NO	NO	NO	NO	NO	NO	NO	NO	NO	NO	NO	NO	NO	YES
1038	1996		1	7	2	2015	NO	NO	NO	NO	NO	NO	NO	NO	NO	NO	NO	NO	NO	NO	NO	NO	YES
1039	1944	2014	2	20	9	2004	NO	NO	NO	NO	NO	NO	NO	NO	NO	NO	NO	NO	NO	NO	NO	NO	NO
1040	1951		2	16	9	2004	NO	NO	NO	NO	NO	NO	NO	NO	YES	YES	YES	YES	NO	NO	NO	NO	NO
1041	1973		1	186	13	2004	YES	YES	YES	YES	YES	YES	NO	YES	YES	YES	YES	YES	YES	YES	YES	YES	YES
1042	1947		1	14	3	2004	NO	NO	NO	NO	NO	NO	NO	NO	NO	NO	NO	NO	NO	NO	NO	NO	NO
1043	1942		1	16	8	2007	NO	NO	NO	NO	NO	NO	NO	NO	NO	NO	NO	NO	NO	NO	NO	NO	YES
1044	1962		2	84	13	2004	YES	YES	YES	YES	YES	YES	YES	YES	YES	YES	YES	YES	YES	YES	YES	YES	YES
1045	1959		1	74	13	2004	YES	YES	YES	YES	YES	YES	NO	NO	YES	YES	YES	YES	YES	YES	NO	NO	YES
1046	1931	2010	1	17	4	2007	NO	NO	NO	NO	NO	NO	NO	NO	NO	NO	NO	NO	NO	NO	NO	NO	YES
1047	1963		2	39	11	2004	NO	NO	NO	NO	NO	NO	NO	NO	YES	YES	NO	YES	YES	YES	YES	YES	YES
1048	1982		2	4	3	2006	NO	NO	NO	NO	NO	NO	NO	NO	NO	NO	NO	NO	NO	NO	NO	NO	YES
1049	1966		2	61	13	2004	YES	NO	NO	NO	NO	YES	YES	YES	YES	YES	NO	NO	NO	YES	YES	YES	YES
1050	1969	2011	2	27	2	2010	YES	YES	YES	NO	NO	NO	NO	NO	YES	YES	YES	NO	NO	NO	NO	NO	YES
1051	1953		2	34	9	2007	YES	NO	YES	YES	YES	YES	YES	YES	YES	YES	YES	YES	YES	YES	YES	YES	YES
1052	1930	2013	2	26	9	2004	NO	NO	NO	NO	NO	NO	NO	NO	YES	YES	YES	YES	YES	NO	NO	NO	YES
1053	1950	2007	2	11	3	2005	NO	NO	NO	NO	NO	NO	NO	NO	NO	NO	NO	NO	NO	NO	NO	NO	NO
1054	1971	2012	1	20	6	2004	NO	NO	NO	NO	NO	NO	NO	NO	YES	YES	NO	YES	NO	NO	NO	NO	YES
1055	1954	2007	2	43	4	2004	NO	NO	NO	NO	NO	NO	NO	NO	NO	NO	NO	NO	NO	NO	NO	NO	YES
1056	1982		2	5	2	2004	NO	NO	NO	NO	NO	NO	NO	NO	NO	NO	NO	NO	NO	NO	NO	NO	YES
1057	1958	2009	2	26	6	2004	NO	NO	NO	NO	NO	NO	NO	NO	NO	NO	NO	NO	NO	NO	NO	NO	NO
1058	1953		2	100	13	2004	YES	YES	YES	YES	YES	YES	YES	YES	YES	YES	YES	YES	YES	YES	YES	YES	YES
1059	1959		2	89	9	2008	YES	YES	YES	YES	YES	YES	YES	YES	YES	YES	YES	YES	YES	YES	YES	YES	YES
1060	1953		2	12	5	2004	NO	NO	NO	NO	NO	NO	NO	NO	NO	NO	NO	NO	NO	NO	NO	NO	YES
1061	1995		1	11	5	2011	NO	NO	NO	NO	NO	NO	NO	NO	NO	NO	NO	NO	NO	NO	NO	NO	YES
1062	1968		1	11	2	2015	YES	NO	NO	NO	NO	NO	YES	YES	YES	NO	NO	NO	NO	NO	YES	YES	YES
1063	1964		2	10	4	2011	NO	NO	NO	NO	NO	NO	NO	NO	NO	NO	NO	NO	NO	NO	NO	NO	YES
1064	1946		2	3	3	2004	NO	NO	NO	NO	NO	NO	NO	NO	YES	YES	YES	YES	YES	YES	YES	YES	NO
1065	1970		2	47	4	2013	YES	NO	NO	NO	YES	YES	YES	YES	YES	NO	NO	NO	YES	YES	YES	YES	YES
1066	1940		2	3	3	2007	NO	NO	NO	NO	NO	NO	NO	NO	NO	NO	NO	NO	NO	NO	NO	NO	NO
1067	1982		2	6	3	2010	NO	NO	NO	NO	NO	NO	NO	NO	NO	NO	NO	NO	NO	NO	NO	NO	YES
1068	1976		2	3	2	2004	NO	NO	NO	NO	NO	NO	NO	NO	NO	NO	NO	NO	NO	NO	NO	NO	NO
1069	1968		2	49	5	2012	YES	NO	NO	YES	YES	YES	YES	YES	YES	YES	NO	YES	YES	YES	YES	YES	YES
1070	1971		1	32	7	2008	YES	NO	YES	YES	YES	YES	YES	YES	YES	NO	YES	YES	YES	YES	YES	YES	YES
1071	1979		2	3	2	2005	NO	NO	NO	NO	NO	NO	NO	NO	NO	NO	NO	NO	NO	NO	NO	NO	YES
1072	1971		1	102	13	2004	YES	NO	NO	NO	NO	NO	NO	YES	YES	YES	YES	YES	NO	NO	YES	YES	YES
1073	1988		2	15	3	2014	YES	NO	NO	NO	NO	YES	YES	YES	YES	NO	NO	NO	NO	YES	YES	YES	YES
1074	1958		2	36	13	2004	NO	NO	NO	NO	NO	NO	NO	NO	YES	NO	NO	NO	NO	NO	NO	YES	YES
1075	1944		1	21	11	2004	NO	NO	NO	NO	NO	NO	NO	NO	YES	YES	YES	YES	YES	YES	YES	YES	YES
1076	1990		1	7	2	2015	YES	NO	NO	NO	NO	NO	NO	YES	YES	NO	NO	NO	NO	NO	YES	YES	YES
1077	1969		1	16	8	2004	NO	NO	NO	NO	NO	NO	NO	NO	YES	YES	YES	YES	YES	YES	YES	YES	YES
1078	1962		2	9	2	2008	NO	NO	NO	NO	NO	NO	NO	NO	YES	YES	YES	YES	YES	YES	YES	YES	YES
1079	1940	2012	1	7	2	2004	NO	NO	NO	NO	NO	NO	NO	NO	NO	NO	NO	NO	NO	NO	NO	NO	NO
1080	1982		2	57	10	2007	YES	YES	YES	YES	YES	YES	YES	YES	YES	YES	YES	YES	YES	YES	YES	YES	YES
1081	1967		2	10	5	2012	NO	NO	NO	NO	NO	NO	NO	NO	NO	NO	NO	NO	NO	NO	NO	NO	YES
1082	1958		2	18	7	2004	NO	NO	NO	NO	NO	NO	NO	NO	NO	NO	NO	NO	NO	NO	NO	NO	YES
1083	1969		2	5	3	2004	NO	NO	NO	NO	NO	NO	NO	NO	NO	NO	NO	NO	NO	NO	NO	NO	YES
1084	1965		2	56	13	2004	YES	YES	YES	YES	YES	YES	YES	YES	YES	YES	YES	YES	YES	YES	YES	YES	NO
1085	1946		2	26	7	2009	NO	NO	NO	NO	NO	NO	NO	NO	YES	NO	NO	NO	YES	NO	NO	NO	YES
1086	1981		1	19	3	2014	YES	NO	NO	NO	NO	YES	YES	YES	YES	NO	NO	NO	NO	YES	YES	YES	YES
1087	1968		2	4	4	2005	NO	NO	NO	NO	NO	NO	NO	NO	YES	NO	NO	NO	NO	NO	YES	YES	YES
1088	1962		2	40	10	2007	YES	NO	NO	YES	YES	NO	NO	NO	YES	YES	YES	YES	YES	YES	YES	YES	YES
1089	1965		2	57	8	2009	YES	YES	YES	YES	NO	NO	NO	NO	YES	YES	YES	YES	NO	NO	NO	YES	YES
1090	1965		1	40	13	2004	NO	NO	NO	NO	NO	NO	NO	NO	NO	NO	NO	NO	NO	NO	NO	NO	YES
1091	1967		2	9	4	2004	NO	NO	NO	NO	NO	NO	NO	NO	NO	NO	NO	NO	NO	NO	NO	NO	YES
1092	1963		2	6	4	2007	NO	NO	NO	NO	NO	NO	NO	NO	NO	NO	NO	NO	NO	NO	NO	NO	YES
1093	1954		2	56	12	2004	NO	NO	NO	NO	NO	NO	NO	NO	NO	NO	NO	NO	NO	NO	NO	NO	YES
1094	1970		2	30	4	2013	YES	NO	NO	NO	NO	YES	YES	YES	YES	NO	NO	NO	NO	YES	YES	YES	YES
1095	1986		2	62	11	2005	YES	YES	YES	YES	YES	YES	NO	YES	YES	YES	YES	YES	YES	YES	NO	YES	YES
1096	1952		2	4	3	2010	NO	NO	NO	NO	NO	NO	NO	NO	YES	YES	NO	NO	NO	NO	NO	NO	YES
1097	1956		2	84	13	2004	YES	YES	YES	YES	YES	YES	YES	YES	YES	YES	YES	YES	YES	YES	YES	YES	YES
1098	1954		2	139	13	2004	YES	YES	YES	YES	YES	YES	YES	YES	YES	YES	YES	YES	YES	YES	YES	YES	YES
1099	1971		1	103	13	2004	YES	YES	YES	YES	NO	NO	YES	YES	YES	YES	YES	YES	NO	YES	YES	YES	YES
1100	1960		2	36	9	2004	NO	NO	NO	NO	NO	NO	NO	NO	YES	NO	YES	YES	YES	NO	YES	NO	NO
1101	1987		2	4	2	2008	NO	NO	NO	NO	NO	NO	NO	NO	NO	NO	NO	NO	NO	NO	NO	NO	YES
1102	1944		1	21	8	2004	NO	NO	NO	NO	NO	NO	NO	NO	YES	YES	YES	NO	NO	NO	NO	NO	YES
1103	1955	2009	2	9	5	2004	NO	NO	NO	NO	NO	NO	NO	NO	NO	NO	NO	NO	NO	NO	NO	NO	NO
1104	1969		2	3	2	2012	NO	NO	NO	NO	NO	NO	NO	NO	NO	NO	NO	NO	NO	NO	NO	NO	YES
1105	1977		2	23	11	2004	NO	NO	NO	NO	NO	NO	NO	NO	YES	YES	YES	NO	NO	YES	YES	YES	YES
1106	1986		2	93	10	2007	YES	YES	YES	NO	YES	YES	YES	NO	YES	YES	YES	YES	YES	YES	YES	NO	YES
1107	1954	2012	1	7	2	2011	NO	NO	NO	NO	NO	NO	NO	NO	NO	NO	NO	NO	NO	NO	NO	NO	NO
1108	1952		2	6	5	2004	NO	NO	NO	NO	NO	NO	NO	NO	YES	NO	NO	YES	YES	YES	YES	YES	NO
1109	1960	2014	1	52	11	2004	NO	NO	NO	NO	NO	NO	NO	NO	YES	YES	YES	YES	YES	YES	NO	NO	NO
1110	1966		1	13	6	2004	YES	YES	NO	NO	NO	NO	NO	NO	YES	YES	NO	NO	NO	NO	NO	NO	YES
1111	1983		1	18	5	2008	YES	YES	YES	YES	NO	NO	NO	NO	YES	YES	YES	YES	NO	NO	NO	NO	YES
1112	1966		2	12	3	2004	YES	NO	NO	NO	NO	NO	YES	YES	YES	NO	NO	NO	NO	NO	YES	YES	YES
1113	1950		2	12	7	2004	NO	NO	NO	NO	NO	NO	NO	NO	NO	NO	NO	NO	NO	NO	NO	NO	YES
1114	1957		2	4	2	2015	NO	NO	NO	NO	NO	NO	NO	NO	NO	NO	NO	NO	NO	NO	NO	NO	YES
1115	1956	2016	1	81	12	2005	NO	NO	NO	NO	NO	NO	NO	NO	YES	YES	YES	YES	YES	YES	YES	YES	YES
1116	1986		1	22	5	2012	YES	NO	NO	YES	YES	YES	YES	YES	YES	NO	NO	YES	YES	YES	YES	YES	YES
1117	1959		2	3	3	2013	NO	NO	NO	NO	NO	NO	NO	NO	NO	NO	NO	NO	NO	NO	NO	NO	YES
1118	1961		2	19	7	2008	NO	NO	NO	NO	NO	NO	NO	NO	YES	NO	NO	YES	NO	NO	NO	NO	YES
1119	1971	2016	1	48	10	2005	NO	NO	NO	NO	NO	NO	NO	NO	YES	YES	YES	YES	YES	YES	YES	NO	YES
1120	1960		2	40	11	2004	NO	NO	NO	NO	NO	NO	NO	NO	YES	NO	YES	YES	NO	YES	NO	YES	NO
1121	1984		1	6	4	2013	NO	NO	NO	NO	NO	NO	NO	NO	YES	NO	NO	NO	NO	NO	NO	YES	YES
1122	1977		2	74	12	2004	YES	YES	YES	YES	YES	YES	YES	NO	YES	YES	YES	YES	YES	YES	YES	NO	YES
1123	1964		2	66	6	2011	YES	NO	YES	YES	YES	YES	YES	YES	YES	NO	YES	YES	YES	YES	YES	YES	YES
1124	1986		2	98	13	2004	NO	NO	NO	NO	NO	NO	NO	NO	YES	YES	YES	YES	YES	YES	YES	YES	YES
1125	1949		2	22	10	2007	NO	NO	NO	NO	NO	NO	NO	NO	NO	NO	NO	NO	NO	NO	NO	NO	YES
1126	1947	2011	1	14	6	2005	NO	NO	NO	NO	NO	NO	NO	NO	NO	NO	NO	NO	NO	NO	NO	NO	YES
1127	1939		1	15	8	2008	NO	NO	NO	NO	NO	NO	NO	NO	YES	NO	NO	NO	NO	YES	YES	NO	NO
1128	1951		2	65	13	2004	NO	NO	NO	NO	NO	NO	NO	NO	YES	NO	NO	NO	YES	YES	YES	YES	YES
1129	1977		2	3	2	2004	NO	NO	NO	NO	NO	NO	NO	NO	NO	NO	NO	NO	NO	NO	NO	NO	YES
1130	1947		1	4	2	2008	NO	NO	NO	NO	NO	NO	NO	NO	NO	NO	NO	NO	NO	NO	NO	NO	YES
1131	1970		1	4	2	2006	NO	NO	NO	NO	NO	NO	NO	NO	NO	NO	NO	NO	NO	NO	NO	NO	YES
1132	1963		2	70	13	2004	YES	YES	YES	YES	YES	YES	NO	NO	YES	YES	YES	YES	YES	YES	YES	YES	NO
1133	1941		1	6	4	2005	NO	NO	NO	NO	NO	NO	NO	NO	NO	NO	NO	NO	NO	NO	NO	NO	YES
1134	1968		2	24	4	2012	YES	NO	NO	YES	YES	YES	YES	YES	YES	NO	NO	YES	YES	YES	YES	YES	YES
1135	1970		2	53	11	2004	YES	NO	YES	YES	YES	YES	YES	YES	YES	NO	YES	YES	YES	YES	YES	YES	YES
1136	1954		2	42	12	2004	NO	NO	NO	NO	NO	NO	NO	NO	YES	NO	NO	NO	NO	YES	YES	NO	YES
1137	1973		2	57	9	2008	YES	YES	YES	YES	YES	YES	YES	YES	YES	YES	YES	YES	YES	YES	YES	YES	YES
1138	1960		2	3	2	2009	NO	NO	NO	NO	NO	NO	NO	NO	NO	NO	NO	NO	NO	NO	NO	NO	YES
1139	1985		2	13	4	2013	NO	NO	NO	NO	NO	NO	NO	NO	NO	NO	NO	NO	NO	NO	NO	NO	YES
1140	1982		2	21	6	2005	NO	NO	NO	NO	NO	NO	NO	NO	NO	NO	NO	NO	NO	NO	NO	NO	YES
1141	1956		1	37	6	2004	YES	NO	NO	NO	YES	YES	YES	YES	YES	NO	NO	YES	YES	YES	YES	YES	YES
1142	1949		2	39	10	2004	NO	NO	NO	NO	NO	NO	NO	NO	YES	YES	YES	YES	YES	YES	YES	YES	YES
1143	1935	2005	1	7	2	2004	NO	NO	NO	NO	NO	NO	NO	NO	NO	NO	NO	NO	NO	NO	NO	NO	NO
1144	1942		1	9	4	2004	NO	NO	NO	NO	NO	NO	NO	NO	NO	NO	NO	NO	NO	NO	NO	NO	YES
1145	1957		2	22	4	2005	NO	NO	NO	NO	NO	NO	NO	NO	NO	NO	NO	NO	NO	NO	NO	NO	YES
1146	1965		2	30	4	2013	YES	NO	NO	NO	NO	YES	YES	YES	YES	NO	NO	NO	YES	YES	YES	YES	YES
1147	1937	2010	2	7	3	2004	NO	NO	NO	NO	NO	NO	NO	NO	NO	NO	NO	NO	NO	NO	NO	NO	NO
1148	1974		1	72	13	2004	YES	YES	YES	YES	YES	YES	YES	YES	YES	YES	YES	YES	YES	YES	YES	YES	NO
1149	1961	2010	2	10	6	2004	NO	NO	NO	NO	NO	NO	NO	NO	YES	YES	NO	NO	NO	NO	NO	NO	NO
1150	1966		2	5	2	2012	YES	NO	NO	YES	NO	NO	NO	YES	YES	NO	NO	YES	NO	NO	NO	YES	YES
1151	1964		2	168	12	2005	YES	YES	YES	YES	YES	YES	YES	YES	YES	YES	YES	YES	YES	YES	YES	YES	YES
1152	1980		2	8	5	2011	NO	NO	NO	NO	NO	NO	NO	NO	NO	NO	NO	NO	NO	NO	NO	NO	YES
1153	1971		1	47	11	2004	NO	NO	NO	NO	NO	NO	NO	NO	YES	YES	YES	YES	YES	YES	YES	YES	YES
1154	1963		2	107	13	2004	YES	NO	YES	YES	YES	YES	YES	YES	YES	YES	YES	YES	YES	YES	YES	YES	YES
1155	1987		2	20	3	2010	NO	NO	NO	NO	NO	NO	NO	NO	NO	NO	NO	NO	NO	NO	NO	NO	YES
1156	1975		2	9	3	2006	NO	NO	NO	NO	NO	NO	NO	NO	NO	NO	NO	NO	NO	NO	NO	NO	YES
1157	1969		2	12	5	2004	NO	NO	NO	NO	NO	NO	NO	NO	NO	NO	NO	NO	NO	NO	NO	NO	NO
1158	1983		1	33	6	2009	NO	NO	NO	NO	NO	NO	NO	NO	NO	NO	NO	NO	NO	NO	NO	NO	YES
1159	1958		2	25	10	2006	NO	NO	NO	NO	NO	NO	NO	NO	YES	YES	YES	YES	YES	YES	YES	YES	YES
1160	1959		2	42	12	2004	NO	NO	NO	NO	NO	NO	NO	NO	YES	YES	YES	YES	NO	YES	YES	YES	YES
1161	1956		2	25	10	2004	NO	NO	NO	NO	NO	NO	NO	NO	YES	YES	YES	NO	NO	YES	NO	NO	NO
1162	1976		2	5	2	2006	NO	NO	NO	NO	NO	NO	NO	NO	YES	NO	NO	NO	NO	NO	NO	YES	YES
1163	1958		2	57	13	2004	YES	YES	YES	YES	YES	NO	NO	NO	YES	YES	YES	YES	YES	YES	YES	YES	YES
1164	1965		1	14	6	2004	NO	NO	NO	NO	NO	NO	NO	NO	NO	NO	NO	NO	NO	NO	NO	NO	YES
1165	1962		2	31	10	2004	YES	YES	NO	NO	NO	NO	NO	NO	YES	YES	NO	NO	NO	NO	NO	NO	YES
1166	1950		2	85	13	2004	YES	YES	YES	YES	YES	YES	YES	YES	YES	YES	YES	YES	YES	YES	YES	YES	YES
1167	1977		2	15	2	2015	NO	NO	NO	NO	NO	NO	NO	NO	YES	NO	NO	NO	NO	NO	NO	YES	YES
1168	1982		2	16	3	2014	YES	NO	NO	NO	NO	NO	YES	YES	YES	NO	NO	NO	NO	YES	YES	YES	YES
1169	1958		1	26	9	2004	NO	NO	NO	NO	NO	NO	NO	NO	YES	NO	NO	NO	NO	YES	YES	YES	YES
1170	1947		2	11	4	2004	NO	NO	NO	NO	NO	NO	NO	NO	NO	NO	NO	NO	NO	NO	NO	NO	YES
1171	1954		2	3	2	2011	NO	NO	NO	NO	NO	NO	NO	NO	YES	NO	NO	NO	YES	NO	NO	NO	YES
1172	1997		1	9	2	2014	YES	NO	NO	NO	NO	NO	NO	YES	YES	NO	NO	NO	NO	YES	NO	YES	YES
1173	1955		2	4	2	2006	NO	NO	NO	NO	NO	NO	NO	NO	NO	NO	NO	NO	NO	NO	NO	NO	YES
1174	1966		2	5	4	2004	NO	NO	NO	NO	NO	NO	NO	NO	NO	NO	NO	NO	NO	NO	NO	NO	NO
1175	1984		1	8	4	2011	NO	NO	NO	NO	NO	NO	NO	NO	NO	NO	NO	NO	NO	NO	NO	NO	YES
1176	1984		1	28	7	2010	YES	NO	YES	YES	YES	YES	YES	YES	YES	NO	YES	YES	YES	YES	YES	YES	YES
1177	1974		2	27	6	2011	YES	NO	NO	YES	YES	YES	YES	YES	YES	NO	NO	YES	YES	YES	YES	YES	YES
1178	1961	2007	2	20	4	2004	NO	NO	NO	NO	NO	NO	NO	NO	NO	NO	NO	NO	NO	NO	NO	NO	NO
1179	1982		2	6	2	2015	NO	NO	NO	NO	NO	NO	NO	NO	YES	NO	NO	NO	NO	NO	YES	NO	YES
1180	1975		1	121	12	2004	NO	NO	NO	NO	NO	NO	NO	NO	YES	YES	YES	YES	YES	YES	YES	YES	NO
1181	1941	2016	1	8	3	2008	NO	NO	NO	NO	NO	NO	NO	NO	NO	NO	NO	NO	NO	NO	NO	NO	YES
1182	1953		2	18	9	2006	NO	NO	NO	NO	NO	NO	NO	NO	YES	NO	NO	YES	NO	NO	NO	NO	YES
1183	1961		2	42	12	2004	NO	NO	NO	NO	NO	NO	NO	NO	YES	NO	NO	YES	NO	NO	NO	NO	YES
1184	1951		1	3	2	2007	NO	NO	NO	NO	NO	NO	NO	NO	NO	NO	NO	NO	NO	NO	NO	NO	YES
1185	1970		2	44	13	2004	YES	YES	YES	YES	NO	NO	NO	NO	YES	YES	YES	YES	YES	YES	NO	NO	NO
1186	1961	2015	2	35	11	2005	NO	NO	NO	NO	NO	NO	NO	NO	YES	NO	YES	YES	YES	YES	YES	NO	YES
1187	1979		2	20	13	2004	NO	NO	NO	NO	NO	NO	NO	NO	NO	NO	NO	NO	NO	NO	NO	NO	YES
1188	1970		2	7	6	2005	NO	NO	NO	NO	NO	NO	NO	NO	NO	NO	NO	NO	NO	NO	NO	NO	YES
1189	1959		2	3	2	2014	NO	NO	NO	NO	NO	NO	NO	NO	NO	NO	NO	NO	NO	NO	NO	NO	YES
1190	1968		2	50	6	2011	YES	NO	NO	YES	YES	YES	NO	NO	YES	NO	YES	YES	YES	YES	YES	YES	YES
1191	1981		2	16	9	2007	NO	NO	NO	NO	NO	NO	NO	NO	NO	NO	NO	NO	NO	NO	NO	NO	YES
1192	1974		2	3	2	2005	NO	NO	NO	NO	NO	NO	NO	NO	NO	NO	NO	NO	NO	NO	NO	NO	YES
1193	1973		1	42	12	2005	NO	NO	NO	NO	NO	NO	NO	NO	YES	YES	YES	YES	YES	YES	YES	YES	NO
1194	1960		2	56	10	2007	YES	NO	NO	YES	YES	YES	YES	YES	YES	NO	NO	YES	YES	YES	YES	YES	YES
1195	1977		2	6	3	2012	YES	NO	NO	YES	YES	NO	NO	YES	YES	NO	NO	YES	YES	NO	NO	YES	YES
1196	1969		2	60	9	2008	YES	YES	YES	YES	YES	YES	YES	YES	YES	YES	YES	YES	YES	YES	YES	YES	YES
1197	1968	2015	2	57	12	2004	NO	NO	NO	NO	NO	NO	NO	NO	YES	YES	YES	YES	YES	YES	YES	NO	NO
1198	1976		2	27	6	2011	YES	NO	NO	NO	YES	YES	YES	YES	YES	NO	YES	NO	YES	YES	YES	YES	YES
1199	1981		1	4	2	2012	NO	NO	NO	NO	NO	NO	NO	NO	NO	NO	NO	NO	NO	NO	NO	NO	YES
1200	1988		2	13	3	2014	NO	NO	NO	NO	NO	NO	NO	NO	YES	NO	NO	NO	NO	YES	NO	NO	YES
1201	1979		2	9	3	2013	NO	NO	NO	NO	NO	NO	NO	NO	YES	NO	NO	NO	NO	YES	NO	NO	YES
1202	1968		2	22	5	2012	YES	NO	NO	NO	YES	YES	NO	NO	YES	NO	NO	NO	YES	YES	NO	NO	YES
1203	1954		1	3	3	2004	NO	NO	NO	NO	NO	NO	NO	NO	NO	NO	NO	NO	NO	NO	NO	NO	NO
1204	1956	2015	2	72	11	2004	NO	NO	NO	NO	NO	NO	NO	NO	YES	YES	YES	YES	YES	YES	YES	NO	NO
1205	1990		1	8	2	2015	YES	NO	NO	NO	NO	NO	NO	YES	YES	NO	NO	NO	NO	NO	YES	YES	YES
1206	1978		2	24	8	2004	NO	NO	NO	NO	NO	NO	NO	NO	NO	NO	NO	NO	NO	NO	NO	NO	YES
1207	1978		1	5	2	2006	NO	NO	NO	NO	NO	NO	NO	NO	NO	NO	NO	NO	NO	NO	NO	NO	YES
1208	1947		2	33	12	2004	NO	NO	NO	NO	NO	NO	NO	NO	YES	YES	YES	YES	YES	YES	YES	YES	NO
1209	1978		2	52	10	2007	YES	YES	YES	YES	YES	YES	YES	YES	YES	YES	YES	YES	YES	YES	YES	YES	YES
1210	1973		2	10	4	2007	NO	NO	NO	NO	NO	NO	NO	NO	NO	NO	NO	NO	NO	NO	NO	NO	YES
1211	1964		2	9	2	2015	NO	NO	NO	NO	NO	NO	NO	NO	YES	NO	NO	NO	NO	NO	YES	NO	YES
1212	1950		2	15	6	2009	NO	NO	NO	NO	NO	NO	NO	NO	YES	YES	NO	NO	NO	YES	NO	NO	YES
1213	1978		2	44	9	2008	YES	NO	YES	YES	YES	YES	YES	YES	YES	NO	YES	YES	YES	YES	YES	YES	YES
1214	1986		2	4	2	2015	NO	NO	NO	NO	NO	NO	NO	NO	NO	NO	NO	NO	NO	NO	NO	NO	YES
1215	1979		2	38	5	2012	YES	NO	NO	NO	NO	YES	YES	YES	YES	NO	NO	YES	YES	YES	YES	YES	YES
1216	1966		1	24	3	2014	YES	NO	NO	NO	NO	NO	YES	YES	YES	NO	NO	NO	NO	YES	YES	YES	YES
1217	1969		1	56	11	2006	YES	YES	YES	YES	YES	YES	YES	YES	YES	YES	YES	YES	YES	YES	YES	YES	YES
1218	1977		2	12	4	2013	NO	NO	NO	NO	NO	NO	NO	NO	YES	NO	NO	NO	NO	YES	NO	NO	YES
1219	1952		1	22	7	2004	NO	NO	NO	NO	NO	NO	NO	NO	YES	NO	YES	YES	YES	YES	YES	YES	NO
1220	1991		2	6	2	2015	NO	NO	NO	NO	NO	NO	NO	NO	NO	NO	NO	NO	NO	NO	NO	NO	YES
1221	1968		2	41	10	2007	YES	YES	YES	YES	YES	YES	YES	YES	YES	YES	YES	YES	YES	YES	YES	YES	YES
1222	1975		1	59	11	2006	YES	YES	YES	YES	YES	YES	YES	YES	YES	YES	YES	YES	YES	YES	YES	YES	YES
1223	1993		2	5	4	2013	NO	NO	NO	NO	NO	NO	NO	NO	NO	NO	NO	NO	NO	NO	NO	NO	YES
1224	1979		2	31	7	2005	YES	NO	YES	YES	YES	YES	NO	NO	YES	NO	YES	YES	YES	YES	NO	NO	YES
1225	1951	2016	2	33	11	2004	NO	NO	NO	NO	NO	NO	NO	NO	YES	NO	YES	YES	NO	NO	YES	NO	NO
1226	1991		2	10	2	2015	YES	NO	NO	NO	NO	NO	YES	YES	YES	NO	NO	NO	NO	NO	YES	YES	YES
1227	1974		2	13	5	2012	NO	NO	NO	NO	NO	NO	NO	NO	YES	NO	NO	NO	NO	NO	NO	YES	YES
1228	1973		2	86	10	2007	NO	NO	NO	NO	NO	NO	NO	NO	YES	NO	NO	NO	YES	YES	YES	YES	YES
1229	1943	2010	2	6	5	2005	NO	NO	NO	NO	NO	NO	NO	NO	YES	YES	NO	NO	NO	NO	NO	NO	NO
1230	1970		2	37	13	2004	NO	NO	NO	NO	NO	NO	NO	NO	YES	YES	YES	YES	YES	YES	YES	YES	YES
1231	1959		2	72	13	2004	YES	NO	YES	YES	YES	YES	YES	YES	YES	YES	YES	YES	YES	YES	YES	YES	YES
1232	1982		1	7	4	2011	NO	NO	NO	NO	NO	NO	NO	NO	NO	NO	NO	NO	NO	NO	NO	NO	YES
1233	1981		2	5	2	2012	NO	NO	NO	NO	NO	NO	NO	NO	YES	NO	NO	NO	YES	NO	NO	NO	YES
1234	1965		2	9	3	2009	NO	NO	NO	NO	NO	NO	NO	NO	NO	NO	NO	NO	NO	NO	NO	NO	YES
1235	1957	2007	2	4	3	2005	NO	NO	NO	NO	NO	NO	NO	NO	NO	NO	NO	NO	NO	NO	NO	NO	NO
1236	1981		1	19	5	2006	NO	NO	NO	NO	NO	NO	NO	NO	YES	NO	NO	NO	NO	YES	NO	NO	YES
1237	1957		2	20	9	2004	NO	NO	NO	NO	NO	NO	NO	NO	YES	YES	YES	YES	YES	YES	YES	YES	NO
1238	1960		2	39	6	2011	YES	NO	NO	NO	NO	YES	YES	YES	YES	NO	NO	NO	NO	YES	YES	YES	YES
1239	1948		2	26	8	2009	NO	NO	NO	NO	NO	NO	NO	NO	YES	YES	YES	YES	YES	YES	YES	YES	YES
1240	1943		2	148	13	2004	NO	NO	NO	NO	NO	NO	NO	NO	YES	YES	YES	YES	YES	YES	YES	YES	NO
1241	1970		2	5	3	2014	NO	NO	NO	NO	NO	NO	NO	NO	NO	NO	NO	NO	NO	NO	NO	NO	YES
1242	1958	2015	1	35	11	2004	NO	NO	NO	NO	NO	NO	NO	NO	YES	YES	YES	YES	YES	YES	YES	NO	NO
1243	1950		1	97	13	2004	YES	YES	YES	YES	YES	YES	YES	NO	YES	YES	YES	YES	YES	YES	YES	YES	YES
1244	1943		2	66	5	2012	NO	NO	NO	NO	NO	NO	NO	NO	YES	NO	NO	NO	YES	YES	YES	YES	YES
1245	1972		2	43	9	2008	YES	NO	YES	YES	YES	YES	YES	YES	YES	YES	YES	YES	YES	YES	YES	YES	YES
1246	1977		2	19	6	2009	YES	NO	NO	NO	NO	YES	YES	NO	YES	NO	NO	NO	NO	YES	YES	NO	YES
1247	1982		2	22	4	2013	NO	NO	NO	NO	NO	NO	NO	NO	NO	NO	NO	NO	NO	NO	NO	NO	YES
1248	1990		2	4	2	2015	NO	NO	NO	NO	NO	NO	NO	NO	NO	NO	NO	NO	NO	NO	NO	NO	YES
1249	1984		2	9	4	2013	NO	NO	NO	NO	NO	NO	NO	NO	NO	NO	NO	NO	NO	NO	NO	NO	YES
1250	1990		1	22	4	2013	YES	NO	NO	NO	YES	YES	YES	YES	YES	NO	NO	NO	YES	YES	YES	YES	YES
1251	1973		1	99	13	2004	YES	YES	YES	YES	YES	YES	YES	YES	YES	YES	YES	YES	YES	YES	YES	YES	YES
1252	1963		2	104	10	2007	YES	YES	YES	YES	YES	YES	YES	YES	YES	YES	YES	YES	YES	YES	YES	YES	YES
1253	1956	2008	2	34	5	2004	NO	NO	NO	NO	NO	NO	NO	NO	NO	NO	NO	NO	NO	NO	NO	NO	NO
1254	1975		2	10	2	2015	YES	NO	NO	NO	NO	NO	YES	YES	YES	NO	NO	NO	NO	NO	YES	YES	YES
1255	1953		2	10	4	2004	NO	NO	NO	NO	NO	NO	NO	NO	NO	NO	NO	NO	NO	NO	NO	NO	YES
1256	1977		1	28	4	2013	YES	NO	NO	NO	YES	YES	YES	YES	YES	NO	NO	NO	YES	YES	YES	YES	YES
1257	1934	2010	2	10	6	2004	NO	NO	NO	NO	NO	NO	NO	NO	NO	NO	NO	NO	NO	NO	NO	NO	NO
1258	1959		2	155	13	2004	NO	NO	NO	NO	NO	NO	NO	NO	YES	YES	YES	YES	YES	YES	YES	YES	YES
1259	1960		2	6	4	2012	NO	NO	NO	NO	NO	NO	NO	NO	NO	NO	NO	NO	NO	NO	NO	NO	YES
1260	1975		1	24	11	2006	NO	NO	NO	NO	NO	NO	NO	NO	YES	YES	YES	YES	YES	YES	YES	YES	YES
1261	1973		2	86	13	2004	YES	YES	YES	YES	YES	YES	YES	NO	YES	YES	YES	YES	YES	YES	YES	YES	YES
1262	1976		2	24	12	2004	NO	NO	NO	NO	NO	NO	NO	NO	NO	NO	NO	NO	NO	NO	NO	NO	YES
1263	1953		2	40	12	2004	NO	NO	NO	NO	NO	NO	NO	NO	YES	YES	YES	YES	YES	YES	YES	YES	YES
1264	1970		1	4	3	2007	NO	NO	NO	NO	NO	NO	NO	NO	NO	NO	NO	NO	NO	NO	NO	NO	YES
1265	1951	2007	2	13	3	2004	NO	NO	NO	NO	NO	NO	NO	NO	NO	NO	NO	NO	NO	NO	NO	NO	NO
1266	1949		2	77	13	2004	YES	NO	YES	YES	YES	YES	YES	YES	YES	YES	YES	YES	YES	YES	YES	YES	NO
1267	1967		2	17	2	2015	NO	NO	NO	NO	NO	NO	NO	NO	YES	NO	NO	NO	NO	NO	YES	YES	YES
1268	1929	2014	1	19	10	2004	NO	NO	NO	NO	NO	NO	NO	NO	NO	NO	NO	NO	NO	NO	NO	NO	NO
1269	1950		2	21	9	2004	NO	NO	NO	NO	NO	NO	NO	NO	YES	YES	YES	YES	YES	YES	YES	YES	YES
1270	1932	2012	2	6	3	2004	NO	NO	NO	NO	NO	NO	NO	NO	YES	YES	YES	YES	NO	NO	NO	NO	NO
1271	1970		2	24	9	2004	NO	NO	NO	NO	NO	NO	NO	NO	YES	NO	NO	NO	YES	NO	NO	NO	YES
1272	1949		2	101	13	2004	YES	YES	YES	YES	YES	YES	YES	YES	YES	YES	YES	YES	YES	YES	YES	YES	YES
1273	1972		2	7	6	2004	NO	NO	NO	NO	NO	NO	NO	NO	NO	NO	NO	NO	NO	NO	NO	NO	YES
1274	1947	2008	1	11	4	2004	NO	NO	NO	NO	NO	NO	NO	NO	NO	NO	NO	NO	NO	NO	NO	NO	NO
1275	1973	2016	2	6	5	2006	NO	NO	NO	NO	NO	NO	NO	NO	YES	NO	NO	YES	NO	NO	NO	NO	YES
1276	1980		2	38	13	2004	NO	NO	NO	NO	NO	NO	NO	NO	NO	NO	NO	NO	NO	NO	NO	NO	YES
1277	1985		2	6	2	2004	NO	NO	NO	NO	NO	NO	NO	NO	NO	NO	NO	NO	NO	NO	NO	NO	YES
1278	1961		2	28	3	2014	YES	NO	NO	NO	NO	NO	YES	YES	YES	NO	NO	NO	NO	YES	YES	YES	YES
1279	1975		1	12	3	2014	YES	NO	NO	NO	NO	YES	YES	YES	YES	NO	NO	NO	NO	YES	YES	YES	YES
1280	1973		2	6	4	2004	NO	NO	NO	NO	NO	NO	NO	NO	NO	NO	NO	NO	NO	NO	NO	NO	NO
1281	1936	2013	2	25	8	2004	NO	NO	NO	NO	NO	NO	NO	NO	NO	NO	NO	NO	NO	NO	NO	NO	NO
1282	1987		2	35	8	2007	YES	NO	YES	YES	YES	YES	YES	YES	YES	NO	YES	YES	YES	YES	YES	YES	YES
1283	1990		2	23	6	2010	YES	NO	YES	YES	NO	NO	NO	NO	YES	YES	YES	YES	NO	YES	NO	NO	YES
1284	1964		1	40	11	2004	YES	YES	YES	YES	YES	YES	YES	YES	YES	YES	YES	YES	YES	YES	YES	YES	YES
1285	1975		2	5	2	2004	NO	NO	NO	NO	NO	NO	NO	NO	NO	NO	NO	NO	NO	NO	NO	NO	YES
1286	1966	2008	1	24	5	2004	NO	NO	NO	NO	NO	NO	NO	NO	NO	NO	NO	NO	NO	NO	NO	NO	YES
1287	1955		2	127	13	2004	YES	YES	YES	YES	YES	YES	YES	YES	YES	YES	YES	YES	YES	YES	YES	YES	YES
1288	1978		2	15	6	2004	NO	NO	NO	NO	NO	NO	NO	NO	NO	NO	NO	NO	NO	NO	NO	NO	YES
1289	1958		1	36	12	2004	NO	NO	NO	NO	NO	NO	NO	NO	NO	NO	NO	NO	NO	NO	NO	NO	YES
1290	1977		2	13	3	2005	YES	NO	NO	NO	NO	NO	YES	YES	YES	NO	NO	NO	NO	NO	YES	YES	YES
1291	1930	2009	1	9	6	2004	NO	NO	NO	NO	NO	NO	NO	NO	NO	NO	NO	NO	NO	NO	NO	NO	NO
1292	1977		1	26	8	2009	NO	NO	NO	NO	NO	NO	NO	NO	NO	NO	NO	NO	NO	NO	NO	NO	YES
1293	1974		1	6	2	2015	NO	NO	NO	NO	NO	NO	NO	NO	YES	NO	NO	NO	NO	NO	YES	YES	YES
1294	1971		2	68	12	2005	YES	NO	YES	YES	YES	YES	YES	YES	YES	YES	YES	YES	YES	YES	YES	YES	YES
1295	1956	2017	1	4	3	2004	NO	NO	NO	NO	NO	NO	NO	NO	NO	NO	NO	NO	NO	NO	NO	NO	YES
1296	1968		2	4	2	2004	NO	NO	NO	NO	NO	NO	NO	NO	NO	NO	NO	NO	NO	NO	NO	NO	YES
1297	1984		2	38	9	2008	YES	NO	YES	YES	YES	YES	YES	YES	YES	YES	YES	YES	YES	YES	YES	YES	YES
1298	1968		2	10	5	2007	NO	NO	NO	NO	NO	NO	NO	NO	YES	YES	NO	NO	NO	NO	NO	NO	YES
1299	1940		1	22	6	2004	NO	NO	NO	NO	NO	NO	NO	NO	NO	NO	NO	NO	NO	NO	NO	NO	YES
1300	1978		2	32	5	2012	YES	NO	NO	YES	YES	YES	YES	YES	YES	NO	NO	YES	YES	YES	YES	YES	YES
1301	1969		2	22	9	2004	NO	NO	NO	NO	NO	NO	NO	NO	NO	NO	NO	NO	NO	NO	NO	NO	YES
1302	1971		2	4	2	2009	NO	NO	NO	NO	NO	NO	NO	NO	NO	NO	NO	NO	NO	NO	NO	NO	YES
1303	1952	2015	2	87	12	2004	YES	YES	YES	YES	YES	YES	YES	NO	YES	YES	YES	YES	YES	YES	YES	NO	YES
1304	1963		2	55	7	2010	YES	NO	NO	YES	YES	YES	YES	YES	YES	NO	YES	YES	YES	YES	YES	YES	YES
1305	1938		2	6	6	2005	NO	NO	NO	NO	NO	NO	NO	NO	NO	NO	NO	NO	NO	NO	NO	NO	NO
1306	1987		2	15	5	2012	NO	NO	NO	NO	NO	NO	NO	NO	YES	NO	NO	YES	NO	NO	NO	NO	YES
1307	1978		2	11	2	2015	YES	NO	NO	NO	NO	NO	YES	YES	YES	NO	NO	NO	NO	NO	YES	YES	YES
1308	1956		2	37	11	2004	NO	NO	NO	NO	NO	NO	NO	NO	YES	YES	YES	YES	YES	YES	YES	YES	YES
1309	1948	2014	1	13	8	2004	NO	NO	NO	NO	NO	NO	NO	NO	YES	YES	YES	YES	YES	YES	NO	NO	NO
1310	1964		1	45	9	2004	NO	NO	NO	NO	NO	NO	NO	NO	NO	NO	NO	NO	NO	NO	NO	NO	YES
1311	1973		2	8	4	2009	YES	NO	NO	NO	NO	NO	NO	YES	YES	NO	NO	NO	NO	NO	NO	YES	YES
1312	1983		1	3	2	2010	NO	NO	NO	NO	NO	NO	NO	NO	NO	NO	NO	NO	NO	NO	NO	NO	YES
1313	1955		1	6	2	2015	NO	NO	NO	NO	NO	NO	NO	NO	NO	NO	NO	NO	NO	NO	NO	NO	YES
1314	1970		1	67	13	2004	YES	YES	YES	YES	YES	YES	NO	NO	YES	YES	YES	YES	YES	YES	YES	YES	NO
1315	1988		1	38	11	2005	NO	NO	NO	NO	NO	NO	NO	NO	NO	NO	NO	NO	NO	NO	NO	NO	YES
1316	1980		1	20	2	2015	YES	NO	NO	NO	NO	NO	YES	YES	YES	NO	NO	NO	NO	NO	YES	YES	YES
1317	1963		2	30	3	2013	YES	NO	NO	NO	NO	NO	YES	NO	YES	NO	NO	NO	YES	NO	YES	NO	YES
1318	1956		2	46	12	2005	NO	NO	NO	NO	NO	NO	NO	NO	NO	NO	NO	NO	NO	NO	NO	NO	YES
1319	1963		2	17	6	2008	NO	NO	NO	NO	NO	NO	NO	NO	YES	YES	YES	NO	YES	YES	YES	YES	YES
1320	1972		2	63	11	2005	YES	NO	YES	YES	YES	YES	YES	YES	YES	YES	YES	YES	YES	YES	YES	YES	YES
1321	1961		2	3	2	2010	NO	NO	NO	NO	NO	NO	NO	NO	NO	NO	NO	NO	NO	NO	NO	NO	YES
1322	1980		2	3	2	2013	NO	NO	NO	NO	NO	NO	NO	NO	NO	NO	NO	NO	NO	NO	NO	NO	YES
1323	1968		2	63	5	2012	YES	NO	NO	NO	YES	YES	YES	YES	YES	NO	NO	YES	YES	YES	YES	YES	YES
1324	1961		2	8	2	2005	NO	NO	NO	NO	NO	NO	NO	NO	NO	NO	NO	NO	NO	NO	NO	NO	YES
1325	1974		1	26	6	2011	YES	NO	YES	YES	YES	YES	YES	YES	YES	NO	YES	YES	YES	YES	YES	YES	YES
1326	1979		2	41	8	2009	YES	NO	YES	YES	YES	YES	YES	YES	YES	NO	YES	YES	YES	YES	YES	YES	YES
1327	1962		2	16	7	2004	NO	NO	NO	NO	NO	NO	NO	NO	YES	NO	YES	NO	NO	NO	NO	NO	NO
1328	1973		1	15	4	2008	NO	NO	NO	NO	NO	NO	NO	NO	YES	NO	NO	NO	NO	NO	YES	NO	YES
1329	1967		2	29	12	2004	NO	NO	NO	NO	NO	NO	NO	NO	YES	YES	NO	NO	YES	NO	NO	NO	NO
1330	1962		2	76	13	2004	YES	YES	YES	YES	YES	YES	YES	YES	YES	YES	YES	YES	YES	YES	YES	YES	YES
1331	1978		2	4	3	2014	NO	NO	NO	NO	NO	NO	NO	NO	NO	NO	NO	NO	NO	NO	NO	NO	YES
1332	1969		2	19	4	2013	NO	NO	NO	NO	NO	NO	NO	NO	YES	NO	NO	NO	YES	YES	YES	NO	YES
1333	1943		1	14	7	2004	NO	NO	NO	NO	NO	NO	NO	NO	YES	YES	YES	YES	YES	YES	NO	NO	YES
1334	1990		1	32	6	2011	YES	NO	NO	NO	NO	YES	YES	YES	YES	NO	NO	NO	NO	YES	YES	YES	YES
1335	1960		2	56	9	2008	NO	NO	NO	NO	NO	NO	NO	NO	YES	NO	NO	YES	NO	NO	NO	NO	YES
1336	1973		2	3	2	2014	NO	NO	NO	NO	NO	NO	NO	NO	NO	NO	NO	NO	NO	NO	NO	NO	YES
1337	1964		2	21	10	2004	NO	NO	NO	NO	NO	NO	NO	NO	YES	NO	NO	YES	YES	YES	YES	YES	YES
1338	1974		1	49	7	2010	YES	NO	YES	YES	YES	YES	YES	YES	YES	YES	YES	YES	YES	YES	YES	YES	YES
1339	1978		2	21	5	2005	YES	YES	NO	NO	NO	NO	NO	NO	YES	YES	NO	NO	NO	NO	NO	NO	YES
1340	1984		2	9	5	2010	NO	NO	NO	NO	NO	NO	NO	NO	YES	NO	YES	NO	NO	NO	YES	NO	YES
1341	1931	2016	2	8	5	2008	NO	NO	NO	NO	NO	NO	NO	NO	NO	NO	NO	NO	NO	NO	NO	NO	NO
1342	1953	2015	2	63	12	2004	YES	NO	YES	YES	YES	YES	YES	NO	YES	YES	YES	YES	YES	YES	YES	NO	YES
1343	1956		2	36	10	2004	NO	NO	NO	NO	NO	NO	NO	NO	YES	YES	YES	YES	YES	YES	YES	YES	YES
1344	1927	2009	2	4	4	2004	NO	NO	NO	NO	NO	NO	NO	NO	NO	NO	NO	NO	NO	NO	NO	NO	NO
1345	1968		2	45	9	2007	YES	YES	YES	YES	YES	YES	YES	YES	YES	YES	YES	YES	YES	YES	YES	YES	YES
1346	1950		2	28	13	2004	NO	NO	NO	NO	NO	NO	NO	NO	YES	YES	YES	YES	YES	YES	YES	YES	YES
1347	1987		2	9	2	2012	NO	NO	NO	NO	NO	NO	NO	NO	NO	NO	NO	NO	NO	NO	NO	NO	YES
1348	1952		2	22	10	2004	NO	NO	NO	NO	NO	NO	NO	NO	YES	YES	YES	YES	YES	NO	YES	NO	YES
1349	1971		1	50	13	2004	YES	NO	NO	NO	NO	NO	NO	YES	YES	NO	NO	YES	YES	NO	YES	YES	YES
1350	1976		2	67	11	2004	YES	YES	YES	YES	NO	NO	NO	NO	YES	YES	YES	YES	NO	YES	NO	NO	YES
1351	1958		2	62	13	2004	YES	YES	YES	YES	YES	YES	YES	YES	YES	YES	YES	YES	YES	YES	YES	YES	YES
1352	1968		1	5	2	2005	NO	NO	NO	NO	NO	NO	NO	NO	NO	NO	NO	NO	NO	NO	NO	NO	YES
1353	1952		2	4	3	2012	NO	NO	NO	NO	NO	NO	NO	NO	NO	NO	NO	NO	NO	NO	NO	NO	NO
1354	1981		1	11	5	2009	NO	NO	NO	NO	NO	NO	NO	NO	NO	NO	NO	NO	NO	NO	NO	NO	YES
1355	1978		2	4	2	2009	NO	NO	NO	NO	NO	NO	NO	NO	NO	NO	NO	NO	NO	NO	NO	NO	YES
1356	1970		2	18	4	2013	NO	NO	NO	NO	NO	NO	NO	NO	NO	NO	NO	NO	NO	NO	NO	NO	YES
1357	1961		1	4	2	2006	NO	NO	NO	NO	NO	NO	NO	NO	NO	NO	NO	NO	NO	NO	NO	NO	YES
1358	1973	2016	1	19	3	2014	YES	NO	NO	NO	NO	YES	YES	NO	YES	NO	NO	NO	NO	YES	YES	YES	YES
1359	1964		2	21	7	2007	NO	NO	NO	NO	NO	NO	NO	NO	NO	NO	NO	NO	NO	NO	NO	NO	YES
1360	1954		2	10	3	2008	NO	NO	NO	NO	NO	NO	NO	NO	YES	NO	NO	NO	NO	NO	NO	YES	YES
1361	1989		2	3	2	2008	NO	NO	NO	NO	NO	NO	NO	NO	NO	NO	NO	NO	NO	NO	NO	NO	YES
1362	1945	2009	2	14	5	2004	NO	NO	NO	NO	NO	NO	NO	NO	NO	NO	NO	NO	NO	NO	NO	NO	YES
1363	1963		2	8	5	2006	NO	NO	NO	NO	NO	NO	NO	NO	YES	YES	YES	NO	NO	NO	NO	NO	YES
1364	1968		1	5	3	2004	NO	NO	NO	NO	NO	NO	NO	NO	NO	NO	NO	NO	NO	NO	NO	NO	YES
1365	1974		2	30	7	2009	YES	YES	YES	YES	YES	YES	NO	YES	YES	YES	YES	YES	YES	YES	NO	YES	YES
1366	1969		2	16	3	2014	YES	NO	NO	NO	NO	YES	YES	YES	YES	NO	NO	NO	NO	YES	YES	YES	NO
1367	1970		2	7	5	2004	NO	NO	NO	NO	NO	NO	NO	NO	NO	NO	NO	NO	NO	NO	NO	NO	YES
1368	1937		1	9	7	2006	NO	NO	NO	NO	NO	NO	NO	NO	YES	NO	YES	YES	YES	YES	YES	YES	YES
1369	1970		1	21	9	2008	NO	NO	NO	NO	NO	NO	NO	NO	YES	YES	YES	YES	NO	YES	YES	NO	YES
1370	1950		1	20	6	2008	NO	NO	NO	NO	NO	NO	NO	NO	YES	NO	NO	YES	YES	YES	YES	YES	YES
1371	1955		2	58	13	2004	YES	YES	YES	YES	YES	YES	YES	YES	YES	YES	YES	YES	YES	YES	YES	YES	NO
1372	1968		2	83	13	2004	YES	YES	YES	YES	YES	YES	YES	YES	YES	YES	YES	YES	YES	YES	YES	YES	YES
1373	1956		2	17	5	2012	NO	NO	NO	NO	NO	NO	NO	NO	YES	NO	NO	NO	NO	YES	NO	NO	YES
1374	1939		2	22	6	2007	NO	NO	NO	NO	NO	NO	NO	NO	YES	YES	YES	YES	YES	YES	YES	YES	YES
1375	1970		2	6	3	2013	YES	NO	NO	NO	NO	YES	YES	YES	YES	NO	NO	NO	NO	YES	YES	YES	YES
1376	1958		2	5	2	2010	NO	NO	NO	NO	NO	NO	NO	NO	NO	NO	NO	NO	NO	NO	NO	NO	YES
1377	1948		2	66	10	2004	NO	NO	NO	NO	NO	NO	NO	NO	NO	NO	NO	NO	NO	NO	NO	NO	YES
1378	1970		1	5	2	2006	NO	NO	NO	NO	NO	NO	NO	NO	NO	NO	NO	NO	NO	NO	NO	NO	YES
1379	1979		2	14	5	2004	NO	NO	NO	NO	NO	NO	NO	NO	NO	NO	NO	NO	NO	NO	NO	NO	NO
1380	1975		1	13	3	2014	YES	NO	NO	NO	NO	NO	YES	YES	YES	NO	NO	NO	NO	NO	YES	YES	YES
1381	1931	2010	2	8	4	2004	NO	NO	NO	NO	NO	NO	NO	NO	YES	YES	NO	NO	NO	NO	NO	NO	NO
1382	1979		1	5	2	2004	NO	NO	NO	NO	NO	NO	NO	NO	NO	NO	NO	NO	NO	NO	NO	NO	YES
1383	1954		2	49	9	2008	YES	YES	NO	YES	YES	YES	YES	YES	YES	YES	NO	YES	YES	YES	YES	YES	YES
1384	1974		2	6	3	2014	NO	NO	NO	NO	NO	NO	NO	NO	NO	NO	NO	NO	NO	NO	NO	NO	YES
1385	1934		1	45	13	2004	NO	NO	NO	NO	NO	NO	NO	NO	YES	YES	YES	YES	YES	YES	YES	YES	NO
1386	1954	2011	2	45	8	2004	NO	NO	NO	NO	NO	NO	NO	NO	YES	YES	YES	NO	NO	NO	NO	NO	NO
1387	1978		2	7	3	2010	NO	NO	NO	NO	NO	NO	NO	NO	YES	NO	NO	NO	NO	NO	NO	YES	YES
1388	1981		1	40	7	2010	YES	NO	YES	YES	YES	YES	YES	YES	YES	YES	YES	YES	YES	YES	YES	YES	YES
1389	1955		1	54	13	2004	YES	YES	YES	YES	YES	YES	YES	YES	YES	YES	YES	YES	YES	YES	YES	YES	NO
1390	1980		2	3	2	2009	NO	NO	NO	NO	NO	NO	NO	NO	NO	NO	NO	NO	NO	NO	NO	NO	YES
1391	1973		2	4	2	2014	NO	NO	NO	NO	NO	NO	NO	NO	NO	NO	NO	NO	NO	NO	NO	NO	YES
1392	1968		2	3	3	2008	NO	NO	NO	NO	NO	NO	NO	NO	NO	NO	NO	NO	NO	NO	NO	NO	YES
1393	1973		1	4	2	2006	NO	NO	NO	NO	NO	NO	NO	NO	NO	NO	NO	NO	NO	NO	NO	NO	YES
1394	1952		2	30	12	2004	NO	NO	NO	NO	NO	NO	NO	NO	NO	NO	NO	NO	NO	NO	NO	NO	YES
1395	1975		2	6	2	2004	NO	NO	NO	NO	NO	NO	NO	NO	NO	NO	NO	NO	NO	NO	NO	NO	YES
1396	1956		1	47	6	2011	NO	NO	NO	NO	NO	NO	NO	NO	YES	NO	YES	YES	YES	YES	NO	NO	YES
1397	1953	2017	2	3	2	2014	NO	NO	NO	NO	NO	NO	NO	NO	NO	NO	NO	NO	NO	NO	NO	NO	YES
1398	1960	2012	2	13	5	2005	NO	NO	NO	NO	NO	NO	NO	NO	YES	YES	NO	NO	NO	NO	NO	NO	YES
1399	1991		2	12	4	2008	NO	NO	NO	NO	NO	NO	NO	NO	NO	NO	NO	NO	NO	NO	NO	NO	YES
1400	1960		2	53	13	2004	YES	YES	YES	YES	YES	NO	NO	NO	YES	YES	YES	YES	YES	YES	YES	YES	YES
1401	1953		2	106	13	2004	YES	NO	NO	YES	NO	NO	NO	NO	YES	YES	YES	YES	YES	YES	YES	YES	YES
1402	1980		2	13	4	2005	YES	NO	NO	NO	NO	NO	NO	YES	YES	NO	NO	NO	NO	NO	NO	YES	YES
1403	1959		2	10	3	2012	NO	NO	NO	NO	NO	NO	NO	NO	NO	NO	NO	NO	NO	NO	NO	NO	YES
1404	1975		2	65	13	2004	NO	NO	NO	NO	NO	NO	NO	NO	YES	YES	YES	YES	YES	YES	YES	YES	YES
1405	1985		2	13	2	2015	YES	NO	NO	NO	NO	NO	YES	YES	YES	NO	NO	NO	NO	NO	YES	YES	YES
1406	1961		1	11	3	2013	NO	NO	NO	NO	NO	NO	NO	NO	YES	NO	NO	NO	YES	NO	NO	NO	YES
1407	1967		2	3	2	2006	NO	NO	NO	NO	NO	NO	NO	NO	NO	NO	NO	NO	NO	NO	NO	NO	NO
1408	1986		1	4	2	2015	NO	NO	NO	NO	NO	NO	NO	NO	NO	NO	NO	NO	NO	NO	NO	NO	YES
1409	1983		2	21	4	2013	YES	NO	NO	NO	YES	YES	YES	YES	YES	NO	NO	NO	YES	YES	YES	YES	YES
1410	1957		2	70	13	2004	NO	NO	NO	NO	NO	NO	NO	NO	YES	NO	NO	NO	YES	NO	NO	YES	YES
1411	1973		2	9	6	2004	NO	NO	NO	NO	NO	NO	NO	NO	YES	NO	YES	NO	NO	NO	YES	NO	YES
1412	1968		1	39	12	2004	YES	NO	YES	YES	YES	YES	YES	YES	YES	YES	YES	YES	YES	YES	YES	YES	YES
1413	1991		2	27	6	2011	YES	NO	YES	YES	YES	YES	YES	NO	YES	NO	YES	YES	YES	YES	YES	NO	YES
1414	1965		2	101	13	2004	YES	YES	YES	YES	YES	YES	YES	YES	YES	YES	YES	YES	YES	YES	YES	YES	YES
1415	1957		2	47	12	2004	NO	NO	NO	NO	NO	NO	NO	NO	YES	NO	NO	NO	NO	NO	YES	NO	YES
1416	1947	2011	1	13	7	2004	NO	NO	NO	NO	NO	NO	NO	NO	YES	YES	YES	NO	NO	NO	NO	NO	YES
1417	1977		2	4	2	2007	NO	NO	NO	NO	NO	NO	NO	NO	NO	NO	NO	NO	NO	NO	NO	NO	YES
1418	1964		2	6	6	2004	NO	NO	NO	NO	NO	NO	NO	NO	NO	NO	NO	NO	NO	NO	NO	NO	YES
1419	1967		2	34	9	2004	YES	NO	YES	YES	YES	YES	YES	YES	YES	NO	YES	YES	YES	YES	YES	YES	YES
1420	1974		2	19	4	2006	NO	NO	NO	NO	NO	NO	NO	NO	NO	NO	NO	NO	NO	NO	NO	NO	YES
1421	1950		2	14	8	2004	NO	NO	NO	NO	NO	NO	NO	NO	YES	NO	YES	YES	NO	YES	NO	NO	YES
1422	1948	2013	2	76	10	2004	NO	NO	NO	NO	NO	NO	NO	NO	YES	YES	YES	YES	YES	NO	NO	NO	NO
1423	1963		2	53	13	2004	NO	NO	NO	NO	NO	NO	NO	NO	YES	YES	YES	YES	YES	YES	YES	YES	YES
1424	1983		2	9	3	2011	NO	NO	NO	NO	NO	NO	NO	NO	NO	NO	NO	NO	NO	NO	NO	NO	YES
1425	1965		1	8	5	2008	NO	NO	NO	NO	NO	NO	NO	NO	NO	NO	NO	NO	NO	NO	NO	NO	YES
1426	1952		2	26	11	2005	NO	NO	NO	NO	NO	NO	NO	NO	NO	NO	NO	NO	NO	NO	NO	NO	YES
1427	1973		2	5	4	2004	NO	NO	NO	NO	NO	NO	NO	NO	NO	NO	NO	NO	NO	NO	NO	NO	YES
1428	1952		2	36	12	2004	NO	NO	NO	NO	NO	NO	NO	NO	YES	NO	YES	YES	YES	YES	YES	NO	NO
1429	1982		2	56	8	2007	YES	YES	YES	NO	NO	NO	YES	NO	YES	YES	YES	YES	NO	YES	YES	YES	YES
1430	1965		2	8	4	2006	NO	NO	NO	NO	NO	NO	NO	NO	NO	NO	NO	NO	NO	NO	NO	NO	YES
1431	1972		2	50	13	2004	NO	NO	NO	NO	NO	NO	NO	NO	YES	NO	YES	YES	YES	YES	YES	YES	YES
1432	1974		1	70	12	2005	YES	YES	YES	YES	YES	YES	YES	YES	YES	YES	YES	YES	YES	YES	YES	YES	YES
1433	1965	2011	2	24	7	2004	NO	NO	NO	NO	NO	NO	NO	NO	YES	YES	YES	NO	NO	NO	NO	NO	YES
1434	1974		2	100	13	2004	YES	YES	YES	YES	YES	YES	YES	YES	YES	YES	YES	YES	YES	YES	YES	YES	YES
1435	1957	2014	1	16	4	2004	NO	NO	NO	NO	NO	NO	NO	NO	YES	YES	YES	YES	YES	YES	NO	NO	YES
1436	1971		2	4	3	2009	NO	NO	NO	NO	NO	NO	NO	NO	YES	NO	YES	NO	NO	NO	NO	NO	YES
1437	1974		1	3	2	2007	NO	NO	NO	NO	NO	NO	NO	NO	NO	NO	NO	NO	NO	NO	NO	NO	YES
1438	1996		1	19	5	2012	YES	NO	NO	NO	YES	YES	YES	YES	YES	NO	NO	NO	YES	YES	YES	YES	YES
1439	1971		2	14	7	2005	NO	NO	NO	NO	NO	NO	NO	NO	NO	NO	NO	NO	NO	NO	NO	NO	YES
1440	1983		2	3	2	2015	NO	NO	NO	NO	NO	NO	NO	NO	NO	NO	NO	NO	NO	NO	NO	NO	YES
1441	1944		2	47	8	2009	NO	NO	NO	NO	NO	NO	NO	NO	YES	YES	NO	YES	NO	NO	NO	NO	YES
1442	1962	2015	2	34	12	2004	NO	NO	NO	NO	NO	NO	NO	NO	YES	YES	YES	NO	NO	NO	NO	NO	NO
1443	1966		2	23	6	2008	NO	NO	NO	NO	NO	NO	NO	NO	YES	NO	NO	YES	YES	NO	NO	NO	YES
1444	1932	2007	2	6	3	2004	NO	NO	NO	NO	NO	NO	NO	NO	NO	NO	NO	NO	NO	NO	NO	NO	NO
1445	1989		1	14	3	2014	YES	NO	NO	NO	NO	YES	YES	YES	YES	NO	NO	NO	NO	YES	YES	YES	YES
1446	1937		2	18	12	2004	NO	NO	NO	NO	NO	NO	NO	NO	YES	YES	YES	YES	YES	YES	YES	YES	YES
1447	1967		1	50	13	2004	NO	NO	NO	NO	NO	NO	NO	NO	YES	YES	YES	YES	YES	YES	YES	YES	YES
1448	1973	2007	1	29	3	2004	NO	NO	NO	NO	NO	NO	NO	NO	NO	NO	NO	NO	NO	NO	NO	NO	NO
1449	1921	2012	2	14	5	2008	NO	NO	NO	NO	NO	NO	NO	NO	NO	NO	NO	NO	NO	NO	NO	NO	NO
1450	1978		2	69	13	2004	YES	YES	YES	YES	YES	YES	YES	YES	YES	YES	YES	YES	YES	YES	YES	YES	YES
1451	1975		1	16	5	2012	NO	NO	NO	NO	NO	NO	NO	NO	YES	NO	NO	NO	NO	YES	YES	NO	YES
1452	1971		1	46	10	2007	YES	YES	YES	YES	YES	YES	YES	YES	YES	YES	YES	YES	YES	YES	YES	YES	YES
1453	1969		1	87	12	2005	YES	YES	YES	YES	YES	YES	YES	YES	YES	YES	YES	YES	YES	YES	YES	YES	YES
1454	1942	2017	1	28	10	2005	NO	NO	NO	NO	NO	NO	NO	NO	YES	YES	YES	NO	NO	YES	NO	YES	NO
1455	1985		2	6	3	2009	NO	NO	NO	NO	NO	NO	NO	NO	NO	NO	NO	NO	NO	NO	NO	NO	YES
1456	1974		2	22	6	2004	NO	NO	NO	NO	NO	NO	NO	NO	NO	NO	NO	NO	NO	NO	NO	NO	YES
1457	1952		2	5	2	2005	NO	NO	NO	NO	NO	NO	NO	NO	NO	NO	NO	NO	NO	NO	NO	NO	YES
1458	1950		2	10	3	2004	NO	NO	NO	NO	NO	NO	NO	NO	NO	NO	NO	NO	NO	NO	NO	NO	YES
1459	1964		2	6	4	2011	NO	NO	NO	NO	NO	NO	NO	NO	NO	NO	NO	NO	NO	NO	NO	NO	YES
1460	1962		1	6	5	2008	NO	NO	NO	NO	NO	NO	NO	NO	YES	YES	YES	YES	YES	YES	YES	YES	YES
1461	1987		2	20	6	2006	YES	NO	YES	NO	NO	NO	NO	NO	YES	NO	YES	NO	NO	NO	NO	NO	YES
1462	1990		2	29	7	2008	YES	NO	NO	YES	YES	YES	NO	NO	YES	NO	NO	YES	YES	YES	NO	NO	YES
1463	1951		2	31	8	2004	NO	NO	NO	NO	NO	NO	NO	NO	YES	NO	YES	YES	YES	YES	YES	YES	YES
1464	1990		1	30	5	2012	YES	NO	NO	NO	YES	YES	YES	YES	YES	NO	NO	NO	YES	YES	YES	YES	YES
1465	1956		2	33	6	2011	YES	NO	YES	YES	YES	YES	YES	YES	YES	NO	YES	YES	YES	YES	YES	YES	YES
1466	1956		1	76	11	2005	NO	NO	NO	NO	NO	NO	NO	NO	YES	YES	YES	NO	NO	NO	NO	NO	YES
1467	1955	2017	1	62	13	2004	YES	YES	YES	NO	NO	NO	NO	NO	YES	YES	YES	NO	NO	NO	NO	NO	NO
1468	1978		1	17	4	2011	NO	NO	NO	NO	NO	NO	NO	NO	YES	NO	YES	NO	NO	NO	NO	NO	YES
1469	1960		1	3	2	2008	NO	NO	NO	NO	NO	NO	NO	NO	NO	NO	NO	NO	NO	NO	NO	NO	YES
1470	1951		2	28	8	2008	NO	NO	NO	NO	NO	NO	NO	NO	YES	YES	YES	NO	NO	NO	NO	NO	YES
1471	1962		1	27	9	2008	NO	NO	NO	NO	NO	NO	NO	NO	YES	YES	YES	YES	YES	NO	YES	YES	YES
1472	1985		2	18	5	2010	YES	NO	NO	NO	NO	NO	YES	YES	YES	YES	NO	NO	YES	NO	YES	YES	YES
1473	1957		1	7	5	2005	NO	NO	NO	NO	NO	NO	NO	NO	YES	YES	YES	YES	YES	YES	YES	YES	NO
1474	1964		2	69	13	2004	YES	YES	YES	YES	NO	NO	NO	NO	YES	YES	YES	YES	YES	YES	YES	YES	NO
1475	1959		2	11	4	2004	NO	NO	NO	NO	NO	NO	NO	NO	NO	NO	NO	NO	NO	NO	NO	NO	YES
1476	1971		2	53	13	2004	YES	YES	YES	YES	YES	NO	NO	NO	YES	YES	YES	YES	YES	YES	YES	YES	YES
1477	1974		1	143	13	2004	YES	NO	YES	YES	YES	YES	YES	YES	YES	YES	YES	YES	YES	YES	YES	YES	YES
1478	1977		2	35	3	2014	YES	NO	NO	NO	NO	YES	YES	YES	YES	NO	NO	NO	NO	YES	YES	YES	YES
1479	1946		1	96	13	2004	YES	YES	YES	YES	YES	YES	YES	YES	YES	YES	YES	YES	YES	YES	YES	YES	YES
1480	1972		2	8	2	2015	NO	NO	NO	NO	NO	NO	NO	NO	YES	NO	NO	NO	NO	NO	NO	YES	YES
1481	1984		2	11	2	2008	YES	NO	NO	NO	NO	NO	NO	YES	YES	NO	NO	NO	NO	NO	NO	YES	YES
1482	1974		2	6	2	2004	NO	NO	NO	NO	NO	NO	NO	NO	NO	NO	NO	NO	NO	NO	NO	NO	YES
1483	1982		2	20	5	2011	YES	NO	NO	YES	NO	NO	NO	NO	YES	NO	YES	YES	NO	NO	NO	NO	YES
1484	1978		2	42	5	2012	YES	NO	NO	YES	YES	YES	YES	YES	YES	NO	NO	YES	YES	YES	YES	YES	YES
1485	1951		2	34	11	2004	NO	NO	NO	NO	NO	NO	NO	NO	YES	YES	NO	NO	NO	NO	NO	NO	YES
1486	1992		1	4	2	2015	NO	NO	NO	NO	NO	NO	NO	NO	NO	NO	NO	NO	NO	NO	NO	NO	YES
1487	1985		2	28	5	2012	YES	NO	NO	YES	YES	YES	YES	YES	YES	NO	NO	YES	YES	YES	YES	YES	YES
1488	1980		2	60	7	2010	YES	NO	NO	NO	YES	YES	YES	YES	YES	NO	NO	NO	YES	YES	YES	YES	YES
1489	1987		1	18	5	2011	YES	NO	NO	YES	YES	YES	YES	NO	YES	NO	YES	YES	YES	YES	YES	NO	YES
1490	1977		1	47	9	2008	YES	YES	YES	YES	YES	YES	YES	YES	YES	YES	YES	YES	YES	YES	YES	YES	YES
1491	1972		2	66	12	2004	NO	NO	NO	NO	NO	NO	NO	NO	YES	YES	YES	YES	YES	YES	YES	YES	YES
1492	1957	2011	2	23	6	2004	NO	NO	NO	NO	NO	NO	NO	NO	YES	NO	YES	NO	NO	NO	NO	NO	NO
1493	1962		1	52	11	2006	YES	YES	YES	YES	YES	YES	YES	YES	YES	YES	YES	YES	YES	YES	YES	YES	YES
1494	1980		2	4	4	2010	NO	NO	NO	NO	NO	NO	NO	NO	NO	NO	NO	NO	NO	NO	NO	NO	YES
1495	1969		2	8	4	2008	NO	NO	NO	NO	NO	NO	NO	NO	YES	NO	NO	NO	NO	YES	NO	NO	YES
1496	1967		2	44	13	2004	NO	NO	NO	NO	NO	NO	NO	NO	NO	NO	NO	NO	NO	NO	NO	NO	YES
1497	1951	2015	2	54	11	2004	NO	NO	NO	NO	NO	NO	NO	NO	YES	YES	YES	YES	YES	YES	YES	NO	YES
1498	1969		1	83	12	2005	YES	YES	YES	NO	NO	NO	NO	NO	YES	YES	YES	YES	YES	YES	YES	YES	YES
1499	1994		2	20	4	2013	YES	NO	NO	NO	NO	YES	YES	YES	YES	NO	NO	NO	NO	YES	YES	YES	YES
1500	1962		2	23	6	2008	NO	NO	NO	NO	NO	NO	NO	NO	YES	NO	NO	NO	NO	NO	YES	NO	YES
1501	1965		2	28	4	2013	YES	NO	NO	NO	YES	YES	YES	YES	YES	NO	NO	NO	YES	YES	YES	YES	YES
1502	1989		2	6	2	2011	NO	NO	NO	NO	NO	NO	NO	NO	YES	NO	YES	NO	NO	NO	NO	NO	YES
1503	1950		2	38	12	2005	NO	NO	NO	NO	NO	NO	NO	NO	NO	NO	NO	NO	NO	NO	NO	NO	NO
1504	1974		2	7	3	2013	YES	NO	NO	NO	NO	NO	NO	YES	YES	NO	NO	NO	NO	NO	NO	YES	YES
1505	1982		2	15	4	2011	NO	NO	NO	NO	NO	NO	NO	NO	YES	NO	YES	YES	NO	NO	NO	NO	YES
1506	1969		1	136	11	2006	YES	YES	YES	YES	YES	YES	YES	YES	YES	YES	YES	YES	YES	YES	YES	YES	YES
1507	1965		2	36	10	2007	YES	NO	NO	NO	NO	NO	NO	YES	NO	NO	NO	NO	NO	NO	NO	NO	YES
1508	1964		2	58	13	2004	YES	NO	NO	YES	YES	YES	YES	YES	YES	YES	YES	YES	YES	YES	YES	YES	YES
1509	1954	2006	2	36	3	2004	NO	NO	NO	NO	NO	NO	NO	NO	NO	NO	NO	NO	NO	NO	NO	NO	NO
1510	1943		1	4	4	2005	NO	NO	NO	NO	NO	NO	NO	NO	NO	NO	NO	NO	NO	NO	NO	NO	YES
1511	1955		2	28	8	2009	YES	NO	NO	NO	NO	YES	YES	YES	YES	NO	NO	NO	NO	YES	YES	YES	YES
1512	1974		2	3	2	2013	NO	NO	NO	NO	NO	NO	NO	NO	NO	NO	NO	NO	NO	NO	NO	NO	YES
1513	1968	2007	1	7	4	2004	NO	NO	NO	NO	NO	NO	NO	NO	NO	NO	NO	NO	NO	NO	NO	NO	NO
1514	1951		1	80	13	2004	NO	NO	NO	NO	NO	NO	NO	NO	YES	YES	YES	YES	YES	NO	YES	YES	NO
1515	1972		2	38	7	2008	YES	NO	YES	YES	YES	YES	YES	YES	YES	NO	YES	YES	YES	YES	YES	YES	YES
1516	1944		2	5	3	2010	NO	NO	NO	NO	NO	NO	NO	NO	YES	NO	NO	NO	NO	YES	NO	NO	YES
1517	1971		1	63	7	2010	YES	YES	YES	YES	YES	YES	YES	YES	YES	YES	YES	YES	YES	YES	YES	YES	YES
1518	1949		2	14	8	2008	NO	NO	NO	NO	NO	NO	NO	NO	YES	YES	NO	NO	NO	NO	NO	NO	YES
1519	1927	2010	2	5	3	2006	NO	NO	NO	NO	NO	NO	NO	NO	NO	NO	NO	NO	NO	NO	NO	NO	NO
1520	1970		2	64	13	2004	YES	YES	YES	NO	NO	NO	NO	NO	YES	YES	YES	YES	YES	YES	YES	YES	YES
1521	1945		2	5	4	2013	NO	NO	NO	NO	NO	NO	NO	NO	NO	NO	NO	NO	NO	NO	NO	NO	YES
1522	1955		1	4	3	2007	NO	NO	NO	NO	NO	NO	NO	NO	NO	NO	NO	NO	NO	NO	NO	NO	YES
1523	1971		1	4	3	2014	NO	NO	NO	NO	NO	NO	NO	NO	YES	NO	NO	NO	NO	NO	YES	NO	NO
1524	1971		2	12	6	2004	NO	NO	NO	NO	NO	NO	NO	NO	NO	NO	NO	NO	NO	NO	NO	NO	YES
1525	1968		2	61	12	2004	YES	YES	YES	YES	YES	YES	YES	YES	YES	YES	YES	YES	YES	YES	YES	YES	YES
1526	1965		1	9	3	2004	NO	NO	NO	NO	NO	NO	NO	NO	NO	NO	NO	NO	NO	NO	NO	NO	YES
1527	1954		2	5	3	2011	NO	NO	NO	NO	NO	NO	NO	NO	NO	NO	NO	NO	NO	NO	NO	NO	YES
1528	1927	2015	2	19	9	2004	NO	NO	NO	NO	NO	NO	NO	NO	NO	NO	NO	NO	NO	NO	NO	NO	NO
1529	1986		1	10	4	2011	NO	NO	NO	NO	NO	NO	NO	NO	NO	NO	NO	NO	NO	NO	NO	NO	YES
1530	1952	2012	2	31	8	2004	NO	NO	NO	NO	NO	NO	NO	NO	YES	YES	YES	NO	NO	NO	NO	NO	NO
1531	1929	2013	2	13	4	2004	NO	NO	NO	NO	NO	NO	NO	NO	NO	NO	NO	NO	NO	NO	NO	NO	NO
1532	1973		1	87	13	2004	YES	YES	YES	YES	YES	YES	YES	YES	YES	YES	YES	YES	YES	YES	YES	YES	YES
1533	1979		2	68	12	2005	YES	NO	YES	YES	YES	YES	YES	YES	YES	YES	YES	YES	YES	YES	YES	YES	YES
1534	1955	2012	1	27	7	2005	NO	NO	NO	NO	NO	NO	NO	NO	YES	YES	NO	NO	NO	NO	NO	NO	YES
1535	1937		2	7	6	2005	NO	NO	NO	NO	NO	NO	NO	NO	YES	NO	NO	NO	YES	NO	NO	NO	YES
1536	1950		2	10	5	2005	NO	NO	NO	NO	NO	NO	NO	NO	YES	YES	YES	YES	NO	NO	NO	NO	YES
1537	1968		2	68	10	2007	YES	YES	YES	YES	NO	NO	NO	NO	YES	YES	YES	YES	YES	YES	YES	YES	YES
1538	1956		2	4	2	2009	NO	NO	NO	NO	NO	NO	NO	NO	NO	NO	NO	NO	NO	NO	NO	NO	YES
1539	1980		2	3	2	2007	NO	NO	NO	NO	NO	NO	NO	NO	NO	NO	NO	NO	NO	NO	NO	NO	YES
1540	1978		2	132	13	2004	YES	YES	YES	YES	NO	NO	NO	NO	YES	YES	YES	YES	YES	YES	YES	YES	YES
1541	1976		2	62	8	2009	YES	YES	YES	YES	YES	YES	YES	YES	YES	YES	YES	YES	YES	YES	YES	YES	YES
1542	1980		1	3	2	2012	NO	NO	NO	NO	NO	NO	NO	NO	NO	NO	NO	NO	NO	NO	NO	NO	YES
1543	1951		2	6	2	2004	NO	NO	NO	NO	NO	NO	NO	NO	NO	NO	NO	NO	NO	NO	NO	NO	YES
1544	1993		2	13	2	2015	YES	NO	NO	NO	NO	NO	YES	YES	YES	NO	NO	NO	NO	NO	YES	YES	YES
1545	1960		2	47	10	2006	YES	NO	NO	NO	NO	YES	YES	YES	YES	NO	NO	NO	NO	YES	YES	YES	YES
1546	1957		2	68	11	2006	YES	NO	YES	YES	YES	YES	YES	YES	YES	YES	YES	YES	YES	YES	YES	YES	YES
1547	1980		2	87	10	2007	YES	NO	NO	NO	NO	NO	NO	YES	YES	YES	NO	YES	NO	NO	YES	YES	YES
1548	1941	2007	1	22	4	2004	NO	NO	NO	NO	NO	NO	NO	NO	NO	NO	NO	NO	NO	NO	NO	NO	NO
1549	1950	2009	1	6	3	2004	NO	NO	NO	NO	NO	NO	NO	NO	NO	NO	NO	NO	NO	NO	NO	NO	NO
1550	1972		2	27	6	2011	YES	NO	YES	YES	YES	YES	YES	YES	YES	NO	YES	YES	YES	YES	YES	YES	YES
1551	1948		2	5	2	2007	NO	NO	NO	NO	NO	NO	NO	NO	NO	NO	NO	NO	NO	NO	NO	NO	YES
1552	1989		2	6	2	2015	YES	NO	NO	NO	NO	NO	NO	YES	YES	NO	NO	NO	NO	NO	NO	YES	YES
1553	1977		2	70	10	2004	YES	YES	NO	NO	NO	YES	YES	NO	YES	YES	NO	NO	YES	YES	YES	YES	YES
1554	1937	2011	2	18	7	2005	NO	NO	NO	NO	NO	NO	NO	NO	YES	YES	YES	NO	NO	NO	NO	NO	NO
1555	1976		2	40	7	2007	NO	NO	NO	NO	NO	NO	NO	NO	YES	YES	YES	YES	YES	YES	YES	NO	YES
1556	1951		2	37	8	2004	NO	NO	NO	NO	NO	NO	NO	NO	YES	YES	YES	YES	NO	NO	NO	NO	YES
1557	1992		2	24	3	2014	YES	NO	NO	NO	NO	YES	YES	YES	YES	NO	NO	NO	NO	YES	YES	YES	YES
1558	1939	2006	1	6	3	2004	NO	NO	NO	NO	NO	NO	NO	NO	NO	NO	NO	NO	NO	NO	NO	NO	NO
1559	1974		1	25	4	2013	YES	NO	NO	NO	NO	NO	YES	YES	YES	NO	NO	NO	YES	YES	YES	YES	YES
1560	1971		2	66	11	2004	YES	NO	YES	YES	YES	YES	YES	YES	YES	YES	YES	YES	YES	YES	YES	YES	YES
1561	1978		1	9	4	2004	NO	NO	NO	NO	NO	NO	NO	NO	NO	NO	NO	NO	NO	NO	NO	NO	YES
1562	1990		2	29	5	2012	YES	NO	NO	YES	YES	YES	YES	YES	YES	NO	NO	YES	YES	YES	YES	YES	YES
1563	1965		2	54	12	2005	NO	NO	NO	NO	NO	NO	NO	NO	YES	YES	YES	YES	YES	YES	YES	YES	YES
1564	1976		1	12	3	2014	NO	NO	NO	NO	NO	NO	NO	NO	YES	NO	NO	NO	NO	YES	YES	NO	YES
1565	1975		2	6	3	2007	NO	NO	NO	NO	NO	NO	NO	NO	NO	NO	NO	NO	NO	NO	NO	NO	YES
1566	1936		2	6	3	2008	NO	NO	NO	NO	NO	NO	NO	NO	NO	NO	NO	NO	NO	NO	NO	NO	YES
1567	1974		1	35	8	2004	YES	NO	YES	YES	YES	YES	YES	YES	YES	NO	YES	YES	YES	YES	YES	YES	YES
1568	1956		2	11	2	2015	NO	NO	NO	NO	NO	NO	NO	NO	YES	NO	NO	NO	NO	NO	YES	NO	YES
1569	1955		2	18	3	2009	NO	NO	NO	NO	NO	NO	NO	NO	NO	NO	NO	NO	NO	NO	NO	NO	YES
1570	1974		2	6	3	2014	NO	NO	NO	NO	NO	NO	NO	NO	YES	NO	NO	NO	NO	YES	YES	YES	YES
1571	1986		2	77	12	2005	YES	YES	NO	NO	NO	YES	YES	YES	YES	YES	NO	NO	NO	YES	YES	YES	YES
1572	1961		2	67	10	2007	YES	YES	YES	YES	YES	YES	YES	NO	YES	YES	YES	YES	YES	YES	YES	NO	YES
1573	1930		2	5	4	2006	NO	NO	NO	NO	NO	NO	NO	NO	NO	NO	NO	NO	NO	NO	NO	NO	NO
1574	1969		1	117	9	2008	NO	NO	NO	NO	NO	NO	NO	NO	YES	NO	NO	NO	NO	YES	YES	YES	YES
1575	1943		1	14	9	2004	NO	NO	NO	NO	NO	NO	NO	NO	YES	YES	NO	NO	NO	YES	YES	YES	YES
1576	1968		1	36	11	2004	NO	NO	NO	NO	NO	NO	NO	NO	YES	YES	YES	YES	YES	YES	YES	YES	NO
1577	1987		2	53	5	2008	NO	NO	NO	NO	NO	NO	NO	NO	YES	NO	NO	YES	NO	NO	NO	NO	YES
1578	1945		2	14	10	2004	NO	NO	NO	NO	NO	NO	NO	NO	YES	YES	YES	YES	YES	NO	YES	YES	NO
1579	1951		2	33	10	2005	NO	NO	NO	NO	NO	NO	NO	NO	NO	NO	NO	NO	NO	NO	NO	NO	YES
1580	1962	2007	2	3	2	2005	NO	NO	NO	NO	NO	NO	NO	NO	NO	NO	NO	NO	NO	NO	NO	NO	YES
1581	1954		2	57	13	2004	YES	YES	YES	YES	YES	YES	YES	YES	YES	YES	YES	YES	YES	YES	YES	YES	YES
1582	1977		1	11	3	2014	YES	NO	NO	NO	NO	YES	YES	YES	YES	NO	NO	NO	NO	YES	YES	YES	YES
1583	1953	2017	2	26	12	2004	NO	NO	NO	NO	NO	NO	NO	NO	YES	YES	YES	YES	YES	YES	YES	YES	NO
1584	1988		1	26	6	2011	YES	NO	YES	YES	YES	YES	YES	YES	YES	NO	YES	YES	YES	YES	YES	YES	YES
1585	1973		2	11	6	2009	NO	NO	NO	NO	NO	NO	NO	NO	YES	YES	NO	NO	NO	YES	NO	NO	YES
1586	1960		1	15	7	2007	NO	NO	NO	NO	NO	NO	NO	NO	NO	NO	NO	NO	NO	NO	NO	NO	YES
1587	1966		2	3	2	2015	NO	NO	NO	NO	NO	NO	NO	NO	YES	NO	NO	NO	NO	NO	YES	NO	YES
1588	1977		2	10	3	2007	NO	NO	NO	NO	NO	NO	NO	NO	YES	YES	YES	YES	YES	YES	YES	YES	YES
1589	1965		2	7	4	2006	NO	NO	NO	NO	NO	NO	NO	NO	NO	NO	NO	NO	NO	NO	NO	NO	YES
1590	1941	2009	1	22	6	2004	NO	NO	NO	NO	NO	NO	NO	NO	NO	NO	NO	NO	NO	NO	NO	NO	YES
1591	1944		2	34	10	2004	NO	NO	NO	NO	NO	NO	NO	NO	YES	YES	YES	YES	YES	YES	YES	YES	NO
1592	1959		2	22	13	2004	NO	NO	NO	NO	NO	NO	NO	NO	YES	YES	NO	NO	NO	NO	NO	NO	YES
1593	1964		2	51	12	2004	YES	YES	YES	YES	YES	NO	NO	NO	YES	YES	YES	YES	YES	YES	YES	YES	YES
1594	1974		2	11	2	2015	YES	NO	NO	NO	NO	NO	YES	YES	YES	NO	NO	NO	NO	NO	YES	YES	YES
1595	1955	2007	2	11	3	2004	NO	NO	NO	NO	NO	NO	NO	NO	NO	NO	NO	NO	NO	NO	NO	NO	NO
1596	1963		2	15	4	2008	YES	NO	NO	NO	NO	NO	YES	YES	YES	NO	NO	NO	NO	NO	YES	YES	YES
1597	1979		2	15	2	2015	YES	NO	NO	NO	NO	NO	YES	YES	YES	NO	NO	NO	NO	NO	YES	YES	YES
1598	1988		2	3	2	2004	NO	NO	NO	NO	NO	NO	NO	NO	NO	NO	NO	NO	NO	NO	NO	NO	YES
1599	1950		1	14	12	2004	NO	NO	NO	NO	NO	NO	NO	NO	YES	YES	NO	NO	NO	NO	NO	NO	NO
1600	1970		2	3	2	2010	NO	NO	NO	NO	NO	NO	NO	NO	NO	NO	NO	NO	NO	NO	NO	NO	YES
1601	1970		1	57	6	2009	NO	NO	NO	NO	NO	NO	NO	NO	YES	YES	YES	YES	NO	NO	NO	NO	YES
1602	1966		2	47	6	2010	NO	NO	NO	NO	NO	NO	NO	NO	YES	NO	NO	YES	YES	YES	YES	NO	YES
1603	1954		2	87	13	2004	YES	YES	YES	YES	YES	YES	YES	YES	YES	YES	YES	YES	YES	YES	YES	YES	YES
1604	1967		2	28	13	2004	YES	NO	NO	NO	NO	YES	YES	NO	YES	NO	NO	NO	NO	YES	YES	NO	YES
1605	1981		1	14	3	2014	YES	NO	NO	NO	NO	YES	NO	NO	YES	NO	NO	NO	NO	YES	YES	NO	YES
1606	1997		2	28	3	2014	YES	NO	NO	NO	NO	NO	NO	YES	YES	NO	NO	NO	NO	NO	NO	YES	YES
1607	1978		2	85	13	2004	YES	NO	NO	NO	YES	YES	YES	YES	YES	NO	YES	NO	YES	YES	YES	YES	YES
1608	1986		2	25	5	2011	YES	NO	NO	YES	YES	NO	NO	NO	YES	NO	NO	YES	YES	NO	NO	NO	YES
1609	1968		1	25	5	2012	YES	NO	NO	NO	NO	YES	YES	YES	YES	NO	NO	YES	YES	YES	YES	YES	YES
1610	1956		2	5	3	2007	NO	NO	NO	NO	NO	NO	NO	NO	NO	NO	NO	NO	NO	NO	NO	NO	YES
1611	1978		2	92	13	2004	YES	YES	YES	YES	YES	YES	YES	YES	YES	YES	YES	YES	YES	YES	YES	YES	YES
1612	1989		1	5	2	2011	NO	NO	NO	NO	NO	NO	NO	NO	NO	NO	NO	NO	NO	NO	NO	NO	YES
1613	1972		2	6	2	2015	NO	NO	NO	NO	NO	NO	NO	NO	YES	NO	NO	NO	NO	NO	YES	YES	YES
1614	1967		2	24	9	2006	NO	NO	NO	NO	NO	NO	NO	NO	YES	NO	NO	NO	YES	YES	YES	YES	YES
1615	1955		2	33	8	2004	NO	NO	NO	NO	NO	NO	NO	NO	NO	NO	NO	NO	NO	NO	NO	NO	YES
1616	1963		1	19	4	2010	NO	NO	NO	NO	NO	NO	NO	NO	YES	NO	NO	YES	NO	YES	YES	YES	YES
1617	1977		2	49	10	2007	YES	YES	NO	NO	NO	YES	YES	YES	YES	YES	NO	NO	NO	YES	YES	YES	YES
1618	1965	2014	1	22	2	2012	NO	NO	NO	NO	NO	NO	NO	NO	YES	NO	NO	YES	YES	YES	NO	NO	YES
1619	1967		1	94	12	2005	NO	NO	NO	NO	NO	NO	NO	NO	YES	NO	NO	NO	NO	NO	YES	YES	YES
1620	1948	2009	1	30	6	2004	NO	NO	NO	NO	NO	NO	NO	NO	NO	NO	NO	NO	NO	NO	NO	NO	NO
1621	1955		2	80	13	2004	YES	YES	YES	YES	YES	YES	YES	YES	YES	YES	YES	YES	YES	YES	YES	YES	YES
1622	1940		1	6	3	2007	NO	NO	NO	NO	NO	NO	NO	NO	NO	NO	NO	NO	NO	NO	NO	NO	YES
1623	1963		2	45	12	2004	YES	NO	YES	YES	YES	YES	YES	YES	YES	YES	YES	YES	YES	YES	YES	YES	YES
1624	1958		2	60	12	2004	NO	NO	NO	NO	NO	NO	NO	NO	YES	YES	YES	YES	YES	YES	YES	YES	YES
1625	1947	2016	2	16	9	2004	NO	NO	NO	NO	NO	NO	NO	NO	YES	YES	YES	YES	YES	NO	NO	NO	NO
1626	1956		2	62	13	2004	NO	NO	NO	NO	NO	NO	NO	NO	YES	YES	YES	YES	YES	YES	YES	YES	YES
1627	1959		2	68	13	2004	YES	YES	YES	YES	YES	YES	YES	NO	YES	YES	YES	YES	YES	YES	YES	NO	YES
1628	1971		2	35	7	2004	NO	NO	NO	NO	NO	NO	NO	NO	NO	NO	NO	NO	NO	NO	NO	NO	NO
1629	1974		1	18	4	2007	NO	NO	NO	NO	NO	NO	NO	NO	NO	NO	NO	NO	NO	NO	NO	NO	YES
1630	1965		2	46	12	2004	NO	NO	NO	NO	NO	NO	NO	NO	YES	NO	NO	NO	NO	YES	YES	YES	YES
1631	1964		2	8	3	2007	NO	NO	NO	NO	NO	NO	NO	NO	NO	NO	NO	NO	NO	NO	NO	NO	NO
1632	1971		2	64	11	2005	YES	NO	YES	YES	YES	YES	NO	NO	YES	YES	YES	YES	YES	YES	NO	YES	YES
1633	1995		1	3	2	2013	NO	NO	NO	NO	NO	NO	NO	NO	YES	NO	NO	NO	NO	YES	NO	NO	YES
1634	1938	2005	2	6	2	2004	NO	NO	NO	NO	NO	NO	NO	NO	NO	NO	NO	NO	NO	NO	NO	NO	NO
1635	1967		2	13	3	2005	YES	NO	NO	NO	NO	NO	YES	YES	YES	NO	NO	NO	NO	NO	YES	YES	NO
1636	1977		2	67	9	2008	YES	YES	YES	YES	YES	YES	YES	YES	YES	YES	YES	YES	YES	YES	YES	YES	YES
1637	1951		2	24	10	2004	NO	NO	NO	NO	NO	NO	NO	NO	YES	YES	YES	YES	YES	NO	NO	NO	YES
1638	1970		2	30	11	2004	NO	NO	NO	NO	NO	NO	NO	NO	YES	YES	YES	YES	YES	YES	YES	YES	NO
1639	1968		2	56	12	2004	YES	YES	YES	NO	NO	NO	NO	NO	YES	YES	YES	YES	YES	YES	YES	YES	YES
1640	1961		2	5	2	2006	NO	NO	NO	NO	NO	NO	NO	NO	NO	NO	NO	NO	NO	NO	NO	NO	YES
1641	1963		1	15	10	2005	NO	NO	NO	NO	NO	NO	NO	NO	YES	NO	YES	NO	NO	NO	NO	NO	YES
1642	1951		2	60	13	2004	NO	NO	NO	NO	NO	NO	NO	NO	YES	YES	YES	YES	YES	NO	NO	YES	NO
1643	1991		2	50	8	2009	YES	NO	NO	YES	YES	YES	YES	YES	YES	NO	NO	YES	YES	YES	YES	YES	YES
1644	1957		2	69	9	2008	YES	YES	YES	YES	YES	YES	YES	YES	YES	YES	YES	YES	YES	YES	YES	YES	YES
1645	1968		2	9	4	2006	NO	NO	NO	NO	NO	NO	NO	NO	NO	NO	NO	NO	NO	NO	NO	NO	YES
1646	1976		2	26	6	2009	YES	NO	NO	NO	NO	NO	NO	YES	YES	NO	NO	NO	NO	NO	NO	YES	YES
1647	1975		1	6	3	2014	NO	NO	NO	NO	NO	NO	NO	NO	YES	NO	NO	NO	NO	NO	YES	NO	YES
1648	1976		2	15	9	2004	NO	NO	NO	NO	NO	NO	NO	NO	NO	NO	NO	NO	NO	NO	NO	NO	YES
1649	1981		2	12	3	2014	YES	NO	NO	NO	NO	YES	YES	YES	YES	NO	NO	NO	NO	YES	YES	YES	YES
1650	1940		2	6	3	2005	NO	NO	NO	NO	NO	NO	NO	NO	YES	YES	YES	YES	YES	YES	YES	YES	YES
1651	1943		2	8	5	2004	NO	NO	NO	NO	NO	NO	NO	NO	YES	YES	YES	YES	YES	YES	YES	YES	NO
1652	1940	2014	2	5	2	2008	NO	NO	NO	NO	NO	NO	NO	NO	YES	YES	YES	YES	YES	YES	NO	NO	NO
1653	1947		2	7	4	2004	NO	NO	NO	NO	NO	NO	NO	NO	NO	NO	NO	NO	NO	NO	NO	NO	YES
1654	1965		1	27	8	2006	YES	NO	YES	YES	YES	YES	YES	YES	YES	NO	YES	YES	YES	YES	YES	YES	YES
1655	1981		2	15	7	2004	NO	NO	NO	NO	NO	NO	NO	NO	NO	NO	NO	NO	NO	NO	NO	NO	YES
1656	1947		2	9	6	2004	NO	NO	NO	NO	NO	NO	NO	NO	YES	YES	NO	NO	NO	NO	YES	YES	NO
1657	1974		1	84	13	2004	YES	YES	YES	YES	YES	YES	YES	YES	YES	YES	YES	YES	YES	YES	YES	YES	YES
1658	1975		1	41	6	2009	YES	NO	NO	NO	NO	NO	YES	YES	YES	NO	NO	NO	NO	NO	YES	YES	YES
1659	1992		2	6	2	2012	NO	NO	NO	NO	NO	NO	NO	NO	NO	NO	NO	NO	NO	NO	NO	NO	YES
1660	1970		2	4	2	2006	NO	NO	NO	NO	NO	NO	NO	NO	NO	NO	NO	NO	NO	NO	NO	NO	YES
1661	1986		2	82	13	2004	YES	YES	YES	YES	YES	YES	YES	NO	YES	YES	YES	YES	YES	YES	YES	NO	YES
1662	1953		2	8	4	2009	NO	NO	NO	NO	NO	NO	NO	NO	NO	NO	NO	NO	NO	NO	NO	NO	YES
1663	1945		2	27	10	2004	NO	NO	NO	NO	NO	NO	NO	NO	YES	YES	YES	YES	YES	YES	YES	YES	YES
1664	1962		2	3	2	2005	NO	NO	NO	NO	NO	NO	NO	NO	NO	NO	NO	NO	NO	NO	NO	NO	YES
1665	1956		2	46	10	2005	YES	NO	NO	NO	YES	YES	YES	YES	YES	YES	YES	NO	YES	YES	YES	YES	YES
1666	1935		2	16	10	2006	NO	NO	NO	NO	NO	NO	NO	NO	YES	YES	YES	YES	YES	YES	YES	YES	NO
1667	1945		2	6	4	2006	NO	NO	NO	NO	NO	NO	NO	NO	NO	NO	NO	NO	NO	NO	NO	NO	YES
1668	1956		2	5	3	2010	NO	NO	NO	NO	NO	NO	NO	NO	YES	NO	NO	NO	NO	NO	NO	YES	YES
1669	1956	2006	2	4	2	2004	NO	NO	NO	NO	NO	NO	NO	NO	NO	NO	NO	NO	NO	NO	NO	NO	NO
1670	1975		2	21	5	2012	YES	NO	NO	YES	YES	YES	YES	YES	YES	NO	NO	YES	YES	YES	YES	YES	YES
1671	1954		2	131	13	2004	NO	NO	NO	NO	NO	NO	NO	NO	YES	YES	YES	YES	YES	YES	YES	YES	YES
1672	1979		2	8	2	2012	YES	NO	NO	NO	NO	NO	NO	YES	YES	NO	NO	NO	NO	NO	NO	YES	YES
1673	1953		2	89	13	2004	YES	YES	YES	YES	YES	YES	YES	YES	YES	YES	YES	YES	YES	YES	YES	YES	YES
1674	1970		2	29	5	2011	NO	NO	NO	NO	NO	NO	NO	NO	YES	NO	NO	NO	YES	YES	YES	YES	YES
1675	1955		2	122	13	2004	YES	YES	YES	YES	YES	YES	YES	YES	YES	YES	YES	YES	YES	YES	YES	YES	YES
1676	1945		2	16	5	2004	NO	NO	NO	NO	NO	NO	NO	NO	YES	YES	YES	YES	YES	YES	YES	YES	YES
1677	1981		1	76	12	2005	YES	YES	YES	YES	YES	YES	YES	YES	YES	YES	YES	YES	YES	YES	YES	YES	YES
1678	1979		2	66	13	2004	YES	YES	NO	YES	YES	NO	YES	YES	YES	YES	NO	YES	YES	NO	YES	YES	YES
1679	1956	2013	1	51	10	2004	NO	NO	NO	NO	NO	NO	NO	NO	YES	YES	YES	YES	YES	NO	NO	NO	NO
1680	1965		2	126	13	2004	YES	YES	YES	YES	NO	YES	YES	YES	YES	YES	YES	YES	YES	YES	YES	YES	YES
1681	1975		1	75	8	2009	YES	YES	YES	YES	YES	YES	YES	YES	YES	YES	YES	YES	YES	YES	YES	YES	YES
1682	1978		2	6	4	2009	NO	NO	NO	NO	NO	NO	NO	NO	NO	NO	NO	NO	NO	NO	NO	NO	YES
1683	1976		1	6	3	2009	NO	NO	NO	NO	NO	NO	NO	NO	NO	NO	NO	NO	NO	NO	NO	NO	YES
1684	1976		2	3	3	2005	NO	NO	NO	NO	NO	NO	NO	NO	NO	NO	NO	NO	NO	NO	NO	NO	YES
1685	1948		2	74	10	2007	NO	NO	NO	NO	NO	NO	NO	NO	YES	YES	YES	YES	YES	YES	YES	YES	YES
1686	1969		1	13	2	2015	YES	NO	NO	NO	NO	NO	YES	YES	YES	NO	NO	NO	NO	NO	YES	YES	YES
1687	1961		2	39	13	2004	NO	NO	NO	NO	NO	NO	NO	NO	YES	YES	YES	NO	NO	YES	YES	YES	YES
1688	1951		1	8	3	2012	NO	NO	NO	NO	NO	NO	NO	NO	NO	NO	NO	NO	NO	NO	NO	NO	YES
1689	1968	2007	2	26	4	2004	NO	NO	NO	NO	NO	NO	NO	NO	NO	NO	NO	NO	NO	NO	NO	NO	NO
1690	1962		2	5	2	2015	NO	NO	NO	NO	NO	NO	NO	NO	NO	NO	NO	NO	NO	NO	NO	NO	YES
1691	1995		2	4	2	2010	NO	NO	NO	NO	NO	NO	NO	NO	NO	NO	NO	NO	NO	NO	NO	NO	YES
1692	1972	2015	2	38	12	2004	NO	NO	NO	NO	NO	NO	NO	NO	YES	YES	NO	YES	NO	NO	NO	NO	YES
1693	1973		2	26	5	2012	YES	NO	NO	YES	YES	YES	YES	YES	YES	NO	NO	YES	YES	YES	YES	YES	YES
1694	1989		2	124	11	2006	YES	YES	YES	YES	YES	YES	YES	YES	YES	YES	YES	YES	YES	YES	YES	YES	YES
1695	1948	2017	1	14	6	2006	NO	NO	NO	NO	NO	NO	NO	NO	YES	NO	NO	NO	YES	NO	NO	YES	YES
1696	1972		1	13	7	2005	NO	NO	NO	NO	NO	NO	NO	NO	NO	NO	NO	NO	NO	NO	NO	NO	YES
1697	1973		1	13	7	2005	NO	NO	NO	NO	NO	NO	NO	NO	NO	NO	NO	NO	NO	NO	NO	NO	YES
1698	1954	2015	2	13	4	2006	NO	NO	NO	NO	NO	NO	NO	NO	NO	NO	NO	NO	NO	NO	NO	NO	YES
1699	1964		1	43	9	2008	NO	NO	NO	NO	NO	NO	NO	NO	YES	YES	NO	NO	NO	NO	NO	NO	YES
1700	1968		2	36	12	2004	NO	NO	NO	NO	NO	NO	NO	NO	YES	YES	YES	YES	NO	NO	NO	NO	YES
1701	1974		2	97	11	2005	YES	NO	YES	NO	NO	NO	NO	NO	YES	YES	YES	YES	YES	YES	YES	YES	YES
1702	1968		2	52	10	2004	NO	NO	NO	NO	NO	NO	NO	NO	YES	NO	NO	NO	NO	NO	YES	NO	YES
1703	1969		2	21	4	2012	NO	NO	NO	NO	NO	NO	NO	NO	YES	NO	NO	NO	NO	NO	YES	YES	YES
1704	1964		2	28	13	2004	NO	NO	NO	NO	NO	NO	NO	NO	YES	YES	YES	YES	YES	YES	YES	YES	YES
1705	1966		2	9	2	2007	NO	NO	NO	NO	NO	NO	NO	NO	NO	NO	NO	NO	NO	NO	NO	NO	YES
1706	1973		1	40	7	2005	YES	NO	NO	YES	YES	YES	YES	YES	YES	NO	NO	YES	YES	YES	YES	YES	YES
1707	1950		1	24	8	2008	NO	NO	NO	NO	NO	NO	NO	NO	YES	NO	YES	YES	NO	NO	NO	NO	YES
1708	1970		2	3	3	2004	NO	NO	NO	NO	NO	NO	NO	NO	NO	NO	NO	NO	NO	NO	NO	NO	YES
1709	1965		2	13	3	2014	YES	NO	NO	NO	NO	NO	YES	YES	YES	NO	NO	NO	NO	NO	YES	YES	YES
1710	1938		2	39	12	2004	NO	NO	NO	NO	NO	NO	NO	NO	NO	NO	NO	NO	NO	NO	NO	NO	YES
1711	1976		2	19	6	2011	YES	NO	NO	YES	YES	YES	YES	YES	YES	NO	NO	YES	YES	YES	YES	YES	YES
1712	1979		2	6	3	2005	NO	NO	NO	NO	NO	NO	NO	NO	NO	NO	NO	NO	NO	NO	NO	NO	YES
1713	1969		1	13	6	2010	NO	NO	NO	NO	NO	NO	NO	NO	YES	NO	YES	YES	YES	YES	YES	YES	YES
1714	1949		2	5	2	2004	NO	NO	NO	NO	NO	NO	NO	NO	NO	NO	NO	NO	NO	NO	NO	NO	YES
1715	1969		1	69	12	2005	NO	NO	NO	NO	NO	NO	NO	NO	YES	NO	NO	YES	NO	NO	NO	NO	YES
1716	1952		2	14	9	2004	NO	NO	NO	NO	NO	NO	NO	NO	YES	YES	NO	YES	NO	NO	YES	YES	YES
1717	1987		2	27	5	2011	YES	NO	NO	YES	YES	YES	YES	NO	YES	NO	NO	YES	YES	YES	YES	NO	YES
1718	1970		1	74	8	2009	YES	YES	YES	YES	NO	NO	NO	NO	YES	YES	YES	YES	YES	YES	YES	YES	YES
1719	1954		2	42	9	2004	NO	NO	NO	NO	NO	NO	NO	NO	YES	YES	YES	YES	YES	YES	YES	YES	YES
1720	1967		1	66	6	2011	NO	NO	NO	NO	NO	NO	NO	NO	NO	NO	NO	NO	NO	NO	NO	NO	YES
1721	1966		2	68	11	2006	YES	YES	YES	YES	YES	YES	YES	YES	YES	YES	YES	YES	YES	YES	YES	YES	YES
1722	1991		2	15	3	2014	YES	NO	NO	NO	NO	NO	YES	YES	YES	NO	NO	NO	NO	NO	YES	YES	YES
1723	1964		1	29	3	2014	YES	NO	NO	NO	NO	NO	YES	YES	YES	NO	NO	NO	NO	YES	YES	YES	YES
1724	1981		2	13	3	2014	YES	NO	NO	NO	NO	YES	YES	YES	YES	NO	NO	NO	NO	YES	YES	YES	YES
1725	1951	2012	1	10	2	2004	NO	NO	NO	NO	NO	NO	NO	NO	NO	NO	NO	NO	NO	NO	NO	NO	YES
1726	1968		1	4	3	2005	NO	NO	NO	NO	NO	NO	NO	NO	NO	NO	NO	NO	NO	NO	NO	NO	YES
1727	1952	2014	2	46	11	2004	NO	NO	NO	NO	NO	NO	NO	NO	NO	NO	NO	NO	NO	NO	NO	NO	NO
1728	1985		2	4	2	2010	NO	NO	NO	NO	NO	NO	NO	NO	NO	NO	NO	NO	NO	NO	NO	NO	YES
1729	1963		2	90	13	2004	YES	YES	YES	YES	YES	YES	YES	YES	YES	YES	YES	YES	YES	YES	YES	YES	YES
1730	1973		2	20	3	2014	NO	NO	NO	NO	NO	NO	NO	NO	NO	NO	NO	NO	NO	NO	NO	NO	YES
1731	1948		2	16	5	2004	NO	NO	NO	NO	NO	NO	NO	NO	YES	YES	YES	YES	YES	YES	YES	YES	YES
1732	1933	2015	2	4	4	2009	NO	NO	NO	NO	NO	NO	NO	NO	NO	NO	NO	NO	NO	NO	NO	NO	NO
1733	1946		2	6	4	2005	NO	NO	NO	NO	NO	NO	NO	NO	YES	NO	NO	NO	NO	NO	YES	NO	YES
1734	1970		2	16	4	2005	NO	NO	NO	NO	NO	NO	NO	NO	NO	NO	NO	NO	NO	NO	NO	NO	YES
1735	1939		2	55	10	2004	NO	NO	NO	NO	NO	NO	NO	NO	YES	YES	YES	YES	YES	YES	YES	NO	YES
1736	1985		2	21	2	2015	YES	NO	NO	NO	NO	NO	YES	YES	YES	NO	NO	NO	NO	NO	YES	YES	YES
1737	1974		2	3	2	2013	NO	NO	NO	NO	NO	NO	NO	NO	NO	NO	NO	NO	NO	NO	NO	NO	YES
1738	1974		2	15	6	2004	NO	NO	NO	NO	NO	NO	NO	NO	NO	NO	NO	NO	NO	NO	NO	NO	YES
1739	1970	2013	2	6	2	2011	NO	NO	NO	NO	NO	NO	NO	NO	NO	NO	NO	NO	NO	NO	NO	NO	YES
1740	1968		1	46	11	2006	YES	YES	YES	YES	YES	YES	YES	YES	YES	YES	YES	YES	YES	YES	YES	YES	NO
1741	1953		1	3	3	2014	NO	NO	NO	NO	NO	NO	NO	NO	NO	NO	NO	NO	NO	NO	NO	NO	YES
1742	1961	2005	1	15	2	2004	NO	NO	NO	NO	NO	NO	NO	NO	NO	NO	NO	NO	NO	NO	NO	NO	NO
1743	1962		1	3	2	2008	NO	NO	NO	NO	NO	NO	NO	NO	NO	NO	NO	NO	NO	NO	NO	NO	YES
1744	1965		2	66	13	2004	NO	NO	NO	NO	NO	NO	NO	NO	YES	NO	NO	YES	NO	YES	YES	YES	YES
1745	1949	2009	1	14	5	2004	NO	NO	NO	NO	NO	NO	NO	NO	NO	NO	NO	NO	NO	NO	NO	NO	NO
1746	1987		2	4	3	2012	NO	NO	NO	NO	NO	NO	NO	NO	NO	NO	NO	NO	NO	NO	NO	NO	YES
1747	1963		2	53	12	2004	NO	NO	NO	NO	NO	NO	NO	NO	YES	YES	YES	NO	NO	NO	YES	NO	YES
1748	1965		2	9	5	2009	NO	NO	NO	NO	NO	NO	NO	NO	NO	NO	NO	NO	NO	NO	NO	NO	YES
1749	1961	2016	2	36	13	2004	YES	YES	YES	YES	YES	YES	YES	NO	YES	YES	YES	YES	YES	YES	YES	NO	NO
1750	1967		1	24	2	2015	YES	NO	NO	NO	NO	NO	YES	YES	YES	NO	NO	NO	NO	NO	YES	YES	YES
1751	1978		2	8	3	2010	NO	NO	NO	NO	NO	NO	NO	NO	YES	NO	NO	NO	NO	NO	NO	YES	YES
1752	1957		2	14	6	2011	NO	NO	NO	NO	NO	NO	NO	NO	NO	NO	NO	NO	NO	NO	NO	NO	YES
1753	1993		2	3	2	2014	NO	NO	NO	NO	NO	NO	NO	NO	NO	NO	NO	NO	NO	NO	NO	NO	YES
1754	1957		2	124	13	2004	YES	YES	YES	YES	YES	YES	YES	YES	YES	YES	YES	YES	YES	YES	YES	YES	NO
1755	1950		1	23	8	2009	NO	NO	NO	NO	NO	NO	NO	NO	NO	NO	NO	NO	NO	NO	NO	NO	YES
1756	1969	2006	2	16	3	2004	NO	NO	NO	NO	NO	NO	NO	NO	NO	NO	NO	NO	NO	NO	NO	NO	NO
1757	1982		2	10	5	2010	NO	NO	NO	NO	NO	NO	NO	NO	YES	YES	NO	NO	NO	NO	NO	NO	YES
1758	1955		2	12	7	2004	NO	NO	NO	NO	NO	NO	NO	NO	NO	NO	NO	NO	NO	NO	NO	NO	YES
1759	1951		1	11	5	2006	NO	NO	NO	NO	NO	NO	NO	NO	NO	NO	NO	NO	NO	NO	NO	NO	YES
1760	1960	2015	2	7	2	2005	NO	NO	NO	NO	NO	NO	NO	NO	NO	NO	NO	NO	NO	NO	NO	NO	YES
1761	1975		2	11	4	2013	NO	NO	NO	NO	NO	NO	NO	NO	YES	NO	NO	NO	YES	NO	NO	NO	YES
1762	1972	2009	1	3	2	2007	NO	NO	NO	NO	NO	NO	NO	NO	NO	NO	NO	NO	NO	NO	NO	NO	YES
1763	1988		2	4	2	2005	NO	NO	NO	NO	NO	NO	NO	NO	NO	NO	NO	NO	NO	NO	NO	NO	YES
1764	1943		2	36	8	2009	YES	YES	YES	YES	YES	YES	YES	YES	YES	YES	YES	YES	YES	YES	YES	YES	YES
1765	1963		2	12	8	2004	NO	NO	NO	NO	NO	NO	NO	NO	NO	NO	NO	NO	NO	NO	NO	NO	NO
1766	1976		2	7	5	2010	NO	NO	NO	NO	NO	NO	NO	NO	NO	NO	NO	NO	NO	NO	NO	NO	YES
1767	1953		1	10	7	2007	NO	NO	NO	NO	NO	NO	NO	NO	YES	NO	NO	NO	YES	NO	NO	NO	YES
1768	1941	2014	2	4	2	2011	NO	NO	NO	NO	NO	NO	NO	NO	YES	YES	YES	YES	YES	YES	NO	NO	NO
1769	1972		2	53	11	2004	YES	NO	NO	YES	YES	YES	YES	YES	YES	YES	NO	YES	YES	YES	YES	YES	YES
1770	1977		2	50	12	2004	YES	YES	YES	YES	YES	YES	YES	YES	YES	YES	YES	YES	YES	YES	YES	YES	YES
1771	1967		1	20	3	2008	NO	NO	NO	NO	NO	NO	NO	NO	NO	NO	NO	NO	NO	NO	NO	NO	YES
1772	1943		2	21	12	2004	NO	NO	NO	NO	NO	NO	NO	NO	YES	YES	YES	YES	YES	YES	YES	YES	NO
1773	1980	2014	2	21	7	2004	NO	NO	NO	NO	NO	NO	NO	NO	YES	YES	YES	YES	YES	NO	NO	NO	NO
1774	1958		2	8	4	2005	NO	NO	NO	NO	NO	NO	NO	NO	NO	NO	NO	NO	NO	NO	NO	NO	YES
1775	1988		2	14	3	2014	YES	NO	NO	NO	NO	NO	YES	YES	YES	NO	NO	NO	NO	NO	YES	YES	YES
1776	1978		2	5	3	2009	NO	NO	NO	NO	NO	NO	NO	NO	NO	NO	NO	NO	NO	NO	NO	NO	YES
1777	1989		1	4	2	2010	NO	NO	NO	NO	NO	NO	NO	NO	NO	NO	NO	NO	NO	NO	NO	NO	YES
1778	1940		2	21	13	2004	NO	NO	NO	NO	NO	NO	NO	NO	YES	YES	YES	YES	YES	YES	YES	YES	NO
1779	1982		2	4	4	2006	NO	NO	NO	NO	NO	NO	NO	NO	NO	NO	NO	NO	NO	NO	NO	NO	YES
1780	1981		2	6	2	2011	NO	NO	NO	NO	NO	NO	NO	NO	YES	NO	YES	NO	NO	NO	NO	NO	YES
1781	1976		1	3	2	2008	NO	NO	NO	NO	NO	NO	NO	NO	NO	NO	NO	NO	NO	NO	NO	NO	YES
1782	1949		1	44	13	2004	NO	NO	NO	NO	NO	NO	NO	NO	YES	YES	YES	YES	YES	YES	YES	YES	NO
1783	1952		1	29	13	2004	NO	NO	NO	NO	NO	NO	NO	NO	NO	NO	NO	NO	NO	NO	NO	NO	YES
1784	1963		2	13	6	2010	NO	NO	NO	NO	NO	NO	NO	NO	YES	YES	NO	NO	YES	NO	NO	NO	YES
1785	1970		2	37	5	2012	YES	NO	NO	NO	NO	YES	YES	YES	YES	NO	NO	YES	YES	YES	YES	YES	YES
1786	1956		2	72	12	2005	YES	YES	YES	YES	YES	YES	YES	YES	YES	YES	YES	YES	YES	YES	YES	YES	YES
1787	1976		2	6	2	2012	NO	NO	NO	NO	NO	NO	NO	NO	NO	NO	NO	NO	NO	NO	NO	NO	YES
1788	1951		2	4	2	2005	NO	NO	NO	NO	NO	NO	NO	NO	NO	NO	NO	NO	NO	NO	NO	NO	YES
1789	1965		1	39	8	2008	YES	NO	NO	YES	YES	YES	NO	NO	YES	NO	NO	YES	YES	YES	YES	YES	YES
1790	1983		2	5	5	2004	NO	NO	NO	NO	NO	NO	NO	NO	NO	NO	NO	NO	NO	NO	NO	NO	YES
1791	1965		1	48	11	2006	NO	NO	NO	NO	NO	NO	NO	NO	YES	NO	NO	YES	YES	YES	YES	YES	YES
1792	1973		1	17	5	2004	NO	NO	NO	NO	NO	NO	NO	NO	YES	NO	NO	NO	NO	YES	YES	NO	NO
1793	1955		2	39	12	2004	NO	NO	NO	NO	NO	NO	NO	NO	YES	YES	YES	YES	YES	YES	YES	YES	YES
1794	1963		2	31	7	2010	YES	NO	YES	YES	YES	YES	YES	YES	YES	NO	YES	YES	YES	YES	YES	YES	YES
1795	1970		1	11	5	2005	NO	NO	NO	NO	NO	NO	NO	NO	YES	NO	NO	YES	YES	YES	YES	YES	YES
1796	1963		2	7	2	2015	NO	NO	NO	NO	NO	NO	NO	NO	NO	NO	NO	NO	NO	NO	NO	NO	YES
1797	1957		2	6	4	2004	NO	NO	NO	NO	NO	NO	NO	NO	YES	NO	NO	NO	YES	YES	YES	YES	YES
1798	1971		2	16	5	2011	YES	NO	NO	NO	NO	YES	NO	NO	YES	NO	YES	YES	YES	YES	YES	NO	YES
1799	1985		2	17	7	2009	NO	NO	NO	NO	NO	NO	NO	NO	NO	NO	NO	NO	NO	NO	NO	NO	YES
1800	1981		2	43	11	2005	YES	YES	YES	YES	YES	YES	YES	NO	YES	YES	YES	YES	YES	YES	YES	NO	YES
1801	1957		2	3	2	2004	NO	NO	NO	NO	NO	NO	NO	NO	NO	NO	NO	NO	NO	NO	NO	NO	YES
1802	1980		2	12	11	2004	NO	NO	NO	NO	NO	NO	NO	NO	YES	NO	NO	NO	YES	NO	YES	NO	YES
1803	1958		2	5	3	2004	NO	NO	NO	NO	NO	NO	NO	NO	NO	NO	NO	NO	NO	NO	NO	NO	YES
1804	1969	2011	2	18	3	2009	NO	NO	NO	NO	NO	NO	NO	NO	YES	YES	YES	NO	NO	NO	NO	NO	YES
1805	1947		2	31	12	2004	NO	NO	NO	NO	NO	NO	NO	NO	NO	NO	NO	NO	NO	NO	NO	NO	YES
1806	1983		2	33	9	2005	NO	NO	NO	NO	NO	NO	NO	NO	YES	NO	NO	NO	YES	NO	NO	NO	YES
1807	1964		2	29	3	2014	YES	NO	NO	NO	NO	YES	YES	YES	YES	NO	NO	NO	NO	YES	YES	YES	YES
1808	1963		2	15	6	2005	NO	NO	NO	NO	NO	NO	NO	NO	NO	NO	NO	NO	NO	NO	NO	NO	YES
1809	1959		1	60	12	2004	YES	NO	NO	NO	YES	YES	YES	YES	YES	YES	NO	NO	YES	YES	YES	YES	NO
1810	1963		2	3	3	2006	NO	NO	NO	NO	NO	NO	NO	NO	NO	NO	NO	NO	NO	NO	NO	NO	YES
1811	1980		1	15	3	2014	NO	NO	NO	NO	NO	NO	NO	NO	YES	NO	NO	NO	NO	YES	YES	YES	YES
1812	1964		2	26	13	2004	NO	NO	NO	NO	NO	NO	NO	NO	YES	YES	YES	YES	YES	YES	YES	YES	NO
1813	1991		2	18	3	2014	NO	NO	NO	NO	NO	NO	NO	NO	YES	NO	NO	NO	NO	YES	YES	YES	YES
1814	1948		1	9	6	2009	NO	NO	NO	NO	NO	NO	NO	NO	YES	NO	NO	NO	YES	NO	YES	YES	YES
1815	1955		2	45	12	2004	YES	YES	YES	YES	NO	NO	NO	NO	YES	YES	YES	YES	YES	YES	YES	YES	YES
1816	1989		1	46	7	2010	YES	YES	YES	YES	YES	YES	YES	YES	YES	YES	YES	YES	YES	YES	YES	YES	YES
1817	1974		1	15	5	2011	NO	NO	NO	NO	NO	NO	NO	NO	YES	NO	YES	NO	YES	NO	NO	NO	YES
1818	1982		2	4	3	2012	NO	NO	NO	NO	NO	NO	NO	NO	YES	NO	NO	NO	NO	NO	YES	NO	YES
1819	1981		2	5	2	2014	NO	NO	NO	NO	NO	NO	NO	NO	YES	NO	NO	NO	NO	NO	NO	YES	YES
1820	1975		2	22	4	2013	YES	NO	NO	NO	YES	YES	YES	YES	YES	NO	NO	NO	YES	YES	YES	YES	YES
1821	1972		2	20	5	2010	NO	NO	NO	NO	NO	NO	NO	NO	YES	YES	NO	NO	NO	NO	YES	NO	YES
1822	1954		2	38	10	2005	YES	YES	YES	YES	YES	YES	YES	YES	YES	YES	YES	YES	YES	YES	YES	YES	NO
1823	1965		2	62	12	2004	YES	YES	NO	NO	NO	NO	NO	NO	YES	YES	YES	YES	YES	YES	YES	YES	YES
1824	1958		1	17	3	2014	YES	NO	NO	NO	NO	NO	YES	YES	YES	NO	NO	NO	NO	NO	YES	YES	YES
1825	1991		2	14	5	2012	NO	NO	NO	NO	NO	NO	NO	NO	NO	NO	NO	NO	NO	NO	NO	NO	YES
1826	1958		2	62	13	2004	YES	YES	YES	YES	YES	YES	YES	YES	YES	YES	YES	YES	YES	YES	YES	YES	YES
1827	1969		1	14	4	2009	NO	NO	NO	NO	NO	NO	NO	NO	YES	YES	NO	NO	NO	NO	NO	NO	YES
1828	1966		1	30	8	2007	YES	NO	NO	NO	NO	NO	YES	YES	YES	YES	YES	YES	YES	YES	YES	YES	YES
1829	1975		1	14	7	2007	YES	NO	YES	YES	YES	NO	NO	NO	YES	NO	YES	YES	YES	NO	NO	NO	YES
1830	1968	2015	1	17	8	2007	NO	NO	NO	NO	NO	NO	NO	NO	NO	NO	NO	NO	NO	NO	NO	NO	YES
1831	1943	2014	1	14	4	2004	NO	NO	NO	NO	NO	NO	NO	NO	YES	NO	NO	YES	YES	YES	NO	NO	NO
1832	1986		2	12	4	2013	NO	NO	NO	NO	NO	NO	NO	NO	YES	NO	NO	NO	NO	NO	NO	YES	YES
1833	1964		2	12	5	2006	NO	NO	NO	NO	NO	NO	NO	NO	NO	NO	NO	NO	NO	NO	NO	NO	YES
1834	1979		1	4	3	2004	NO	NO	NO	NO	NO	NO	NO	NO	NO	NO	NO	NO	NO	NO	NO	NO	NO
1835	1992		2	5	3	2010	NO	NO	NO	NO	NO	NO	NO	NO	NO	NO	NO	NO	NO	NO	NO	NO	YES
1836	1984		2	47	10	2007	YES	YES	YES	YES	YES	YES	YES	YES	YES	YES	YES	YES	YES	YES	YES	YES	YES
1837	1964	2014	2	65	11	2004	NO	NO	NO	NO	NO	NO	NO	NO	YES	YES	YES	YES	YES	NO	NO	NO	NO
1838	1982		2	93	13	2004	NO	NO	NO	NO	NO	NO	NO	NO	YES	YES	YES	YES	YES	YES	YES	YES	YES
1839	1941		2	96	13	2004	NO	NO	NO	NO	NO	NO	NO	NO	YES	YES	YES	YES	YES	YES	YES	YES	NO
1840	1958		2	5	4	2010	NO	NO	NO	NO	NO	NO	NO	NO	NO	NO	NO	NO	NO	NO	NO	NO	YES
1841	1944		1	19	7	2008	NO	NO	NO	NO	NO	NO	NO	NO	YES	YES	YES	YES	YES	YES	YES	YES	YES
1842	1959		2	6	3	2004	NO	NO	NO	NO	NO	NO	NO	NO	NO	NO	NO	NO	NO	NO	NO	NO	YES
1843	1956		2	88	13	2004	NO	NO	NO	NO	NO	NO	NO	NO	YES	NO	NO	YES	NO	NO	NO	NO	YES
1844	1976		2	13	2	2015	YES	NO	NO	NO	NO	NO	YES	YES	YES	NO	NO	NO	NO	NO	YES	YES	YES
1845	1977		2	87	13	2004	YES	NO	YES	YES	YES	YES	YES	YES	YES	YES	YES	YES	YES	YES	YES	YES	YES
1846	1968		2	22	6	2007	YES	NO	NO	NO	NO	YES	YES	YES	YES	NO	NO	NO	NO	YES	YES	YES	YES
1847	1962	2016	2	114	13	2004	NO	NO	NO	NO	NO	NO	NO	NO	YES	YES	YES	YES	YES	YES	YES	YES	NO
1848	1974		1	10	3	2011	NO	NO	NO	NO	NO	NO	NO	NO	YES	NO	YES	YES	NO	NO	NO	NO	YES
1849	1961		1	46	11	2004	YES	YES	YES	YES	NO	NO	NO	NO	YES	YES	YES	YES	YES	YES	YES	YES	NO
1850	1961		2	17	8	2004	NO	NO	NO	NO	NO	NO	NO	NO	NO	NO	NO	NO	NO	NO	NO	NO	YES
1851	1959		1	29	11	2005	NO	NO	NO	NO	NO	NO	NO	NO	YES	YES	YES	YES	YES	YES	YES	YES	YES
1852	1969		1	7	3	2006	NO	NO	NO	NO	NO	NO	NO	NO	NO	NO	NO	NO	NO	NO	NO	NO	YES
1853	1972		2	29	7	2010	YES	NO	NO	NO	NO	NO	NO	YES	YES	NO	NO	NO	NO	NO	NO	YES	YES
1854	1980		2	4	2	2015	NO	NO	NO	NO	NO	NO	NO	NO	NO	NO	NO	NO	NO	NO	NO	NO	YES
1855	1985		2	3	2	2008	NO	NO	NO	NO	NO	NO	NO	NO	NO	NO	NO	NO	NO	NO	NO	NO	YES
1856	1976		2	15	5	2004	NO	NO	NO	NO	NO	NO	NO	NO	NO	NO	NO	NO	NO	NO	NO	NO	YES
1857	1960		2	44	11	2004	NO	NO	NO	NO	NO	NO	NO	NO	YES	YES	YES	YES	YES	YES	YES	YES	NO
1858	1973		2	16	2	2015	NO	NO	NO	NO	NO	NO	NO	NO	YES	NO	NO	NO	NO	NO	NO	YES	YES
1859	1978		2	33	8	2009	YES	NO	YES	YES	YES	YES	YES	YES	YES	YES	YES	YES	YES	YES	YES	YES	YES
1860	1978		2	65	12	2004	YES	YES	YES	YES	YES	NO	NO	YES	YES	YES	YES	YES	YES	NO	NO	YES	YES
1861	1979		2	7	3	2014	NO	NO	NO	NO	NO	NO	NO	NO	NO	NO	NO	NO	NO	NO	NO	NO	YES
1862	1973		1	86	13	2004	YES	YES	YES	YES	YES	YES	YES	YES	YES	YES	YES	YES	YES	YES	YES	YES	YES
1863	1977		1	12	8	2007	NO	NO	NO	NO	NO	NO	NO	NO	NO	NO	NO	NO	NO	NO	NO	NO	YES
1864	1979		1	69	12	2004	NO	NO	NO	NO	NO	NO	NO	NO	YES	YES	YES	NO	NO	YES	YES	YES	YES
1865	1978		1	3	2	2004	NO	NO	NO	NO	NO	NO	NO	NO	NO	NO	NO	NO	NO	NO	NO	NO	YES
1866	1934	2005	1	4	2	2004	NO	NO	NO	NO	NO	NO	NO	NO	NO	NO	NO	NO	NO	NO	NO	NO	NO
1867	1970		2	50	11	2005	YES	YES	YES	YES	YES	YES	YES	YES	YES	YES	YES	YES	YES	YES	YES	YES	YES
1868	1960		2	102	11	2006	NO	NO	NO	NO	NO	NO	NO	NO	YES	NO	YES	NO	NO	NO	NO	NO	YES
1869	1961		2	25	9	2004	NO	NO	NO	NO	NO	NO	NO	NO	YES	NO	NO	YES	YES	YES	YES	YES	YES
1870	1982		2	40	7	2006	YES	YES	NO	NO	NO	NO	NO	NO	YES	YES	YES	YES	NO	NO	NO	NO	YES
1871	1981		2	45	8	2009	YES	YES	YES	YES	YES	YES	YES	YES	YES	YES	YES	YES	YES	YES	YES	YES	YES
1872	1969		2	53	9	2005	NO	NO	NO	NO	NO	NO	NO	NO	NO	NO	NO	NO	NO	NO	NO	NO	YES
1873	1962		1	15	9	2004	NO	NO	NO	NO	NO	NO	NO	NO	YES	YES	YES	YES	NO	NO	NO	NO	YES
1874	1967		2	96	11	2006	YES	YES	YES	NO	NO	NO	NO	YES	YES	YES	YES	YES	YES	YES	YES	YES	YES
1875	1969		1	4	2	2015	NO	NO	NO	NO	NO	NO	NO	NO	YES	NO	NO	NO	YES	NO	YES	NO	YES
1876	1971		2	48	9	2008	YES	NO	YES	YES	YES	YES	YES	YES	YES	YES	YES	YES	YES	YES	YES	YES	YES
1877	1958		2	36	11	2006	NO	NO	NO	NO	NO	NO	NO	NO	YES	YES	YES	NO	YES	YES	YES	YES	YES
1878	1951		2	21	8	2004	NO	NO	NO	NO	NO	NO	NO	NO	YES	NO	YES	YES	YES	YES	YES	YES	NO
1879	1981		2	9	3	2014	NO	NO	NO	NO	NO	NO	NO	NO	YES	NO	NO	NO	NO	YES	YES	YES	YES
1880	1949		2	69	13	2004	NO	NO	NO	NO	NO	NO	NO	NO	YES	YES	YES	YES	NO	NO	NO	YES	YES
1881	1981		1	14	2	2015	YES	NO	NO	NO	NO	NO	YES	YES	YES	NO	NO	NO	NO	NO	YES	YES	YES
1882	1989		2	115	8	2009	YES	YES	YES	YES	YES	YES	YES	YES	YES	YES	YES	YES	YES	YES	YES	YES	YES
1883	1945	2012	2	9	5	2004	NO	NO	NO	NO	NO	NO	NO	NO	YES	NO	YES	NO	NO	NO	NO	NO	NO
1884	1968		1	3	2	2008	NO	NO	NO	NO	NO	NO	NO	NO	NO	NO	NO	NO	NO	NO	NO	NO	YES
1885	1991		2	27	4	2013	YES	NO	NO	NO	YES	YES	YES	YES	YES	NO	NO	NO	YES	YES	YES	YES	YES
1886	1943		2	129	13	2004	NO	NO	NO	NO	NO	NO	NO	NO	YES	YES	YES	YES	YES	YES	YES	YES	YES
1887	1974		2	45	10	2004	NO	NO	NO	NO	NO	NO	NO	NO	YES	YES	NO	YES	YES	NO	NO	YES	YES
1888	1978		1	68	10	2007	YES	YES	YES	YES	YES	YES	YES	YES	YES	YES	YES	YES	YES	YES	YES	YES	YES
1889	1959		2	16	6	2004	NO	NO	NO	NO	NO	NO	NO	NO	NO	NO	NO	NO	NO	NO	NO	NO	YES
1890	1974		2	53	12	2004	YES	NO	NO	NO	NO	NO	YES	YES	YES	YES	YES	YES	NO	NO	YES	YES	YES
1891	1979		2	6	4	2004	NO	NO	NO	NO	NO	NO	NO	NO	NO	NO	NO	NO	NO	NO	NO	NO	YES
1892	1964		2	42	9	2004	YES	NO	NO	NO	NO	YES	YES	YES	YES	NO	NO	NO	NO	YES	YES	YES	YES
1893	1943	2014	2	12	6	2005	NO	NO	NO	NO	NO	NO	NO	NO	NO	NO	NO	NO	NO	NO	NO	NO	NO
1894	1978		2	60	4	2013	YES	NO	NO	NO	NO	NO	YES	YES	YES	NO	NO	NO	NO	NO	YES	YES	YES
1895	1969		2	35	7	2010	YES	NO	YES	YES	YES	YES	YES	YES	YES	YES	YES	YES	YES	YES	YES	YES	YES
1896	1951		2	56	13	2004	NO	NO	NO	NO	NO	NO	NO	NO	YES	YES	YES	NO	YES	YES	YES	NO	YES
1897	1974		1	7	3	2006	NO	NO	NO	NO	NO	NO	NO	NO	NO	NO	NO	NO	NO	NO	NO	NO	YES
1898	1954		1	37	13	2004	NO	NO	NO	NO	NO	NO	NO	NO	YES	YES	YES	YES	YES	YES	YES	YES	NO
1899	1969		1	16	9	2004	NO	NO	NO	NO	NO	NO	NO	NO	YES	NO	NO	YES	YES	YES	YES	YES	NO
1900	1942	2016	2	11	7	2007	NO	NO	NO	NO	NO	NO	NO	NO	YES	YES	YES	YES	YES	YES	YES	YES	NO
1901	1977		2	10	6	2006	YES	NO	YES	NO	NO	NO	NO	NO	YES	NO	YES	NO	NO	NO	NO	NO	YES
1902	1953	2016	2	69	12	2004	YES	YES	YES	NO	NO	NO	NO	NO	YES	YES	YES	YES	YES	YES	YES	YES	YES
1903	1948		2	14	2	2004	NO	NO	NO	NO	NO	NO	NO	NO	NO	NO	NO	NO	NO	NO	NO	NO	NO
1904	1958	2012	1	25	9	2004	NO	NO	NO	NO	NO	NO	NO	NO	YES	YES	YES	YES	NO	NO	NO	NO	NO
1905	1925	2008	2	4	4	2005	NO	NO	NO	NO	NO	NO	NO	NO	NO	NO	NO	NO	NO	NO	NO	NO	NO
1906	1989		2	13	3	2014	YES	NO	NO	NO	NO	NO	YES	YES	YES	NO	NO	NO	NO	NO	YES	YES	YES
1907	1942	2016	2	10	3	2007	NO	NO	NO	NO	NO	NO	NO	NO	NO	NO	NO	NO	NO	NO	NO	NO	YES
1908	1984		2	13	4	2008	NO	NO	NO	NO	NO	NO	NO	NO	NO	NO	NO	NO	NO	NO	NO	NO	YES
1909	1970		2	51	12	2004	NO	NO	NO	NO	NO	NO	NO	NO	YES	YES	YES	NO	NO	YES	YES	YES	YES
1910	1972		2	3	2	2006	NO	NO	NO	NO	NO	NO	NO	NO	NO	NO	NO	NO	NO	NO	NO	NO	YES
1911	1984		2	4	2	2015	NO	NO	NO	NO	NO	NO	NO	NO	NO	NO	NO	NO	NO	NO	NO	NO	YES
1912	1967		2	4	3	2006	NO	NO	NO	NO	NO	NO	NO	NO	NO	NO	NO	NO	NO	NO	NO	NO	YES
1913	1956		2	13	6	2004	NO	NO	NO	NO	NO	NO	NO	NO	NO	NO	NO	NO	NO	NO	NO	NO	NO
1914	1944	2017	2	47	13	2004	NO	NO	NO	NO	NO	NO	NO	NO	YES	NO	NO	YES	YES	YES	YES	YES	NO
1915	1955		2	4	3	2006	NO	NO	NO	NO	NO	NO	NO	NO	YES	NO	YES	NO	NO	NO	NO	NO	YES
1916	1935	2007	1	9	3	2004	NO	NO	NO	NO	NO	NO	NO	NO	NO	NO	NO	NO	NO	NO	NO	NO	NO
1917	1977		2	6	4	2004	NO	NO	NO	NO	NO	NO	NO	NO	NO	NO	NO	NO	NO	NO	NO	NO	YES
1918	1937	2014	1	13	7	2004	NO	NO	NO	NO	NO	NO	NO	NO	NO	NO	NO	NO	NO	NO	NO	NO	NO
1919	1964		2	96	13	2004	YES	YES	YES	YES	YES	YES	YES	YES	YES	YES	YES	YES	YES	YES	YES	YES	YES
1920	1962	2011	1	12	6	2005	NO	NO	NO	NO	NO	NO	NO	NO	YES	YES	NO	NO	NO	NO	NO	NO	YES
1921	1957		2	4	2	2004	NO	NO	NO	NO	NO	NO	NO	NO	NO	NO	NO	NO	NO	NO	NO	NO	YES
1922	1955		2	40	13	2004	NO	NO	NO	NO	NO	NO	NO	NO	YES	YES	YES	YES	YES	YES	YES	YES	NO
1923	1980		2	40	4	2013	YES	NO	NO	NO	YES	NO	YES	NO	YES	NO	NO	NO	YES	YES	YES	NO	YES
1924	1979		2	10	6	2007	NO	NO	NO	NO	NO	NO	NO	NO	NO	NO	NO	NO	NO	NO	NO	NO	YES
1925	1963		2	6	4	2009	NO	NO	NO	NO	NO	NO	NO	NO	NO	NO	NO	NO	NO	NO	NO	NO	YES
1926	1978		2	31	7	2009	YES	NO	NO	YES	YES	NO	YES	YES	YES	YES	NO	YES	YES	NO	YES	YES	YES
1927	1968		1	10	5	2004	NO	NO	NO	NO	NO	NO	NO	NO	YES	YES	NO	NO	NO	NO	NO	NO	YES
1928	1969		1	31	13	2004	NO	NO	NO	NO	NO	NO	NO	NO	NO	NO	NO	NO	NO	NO	NO	NO	YES
1929	1971		2	4	2	2011	NO	NO	NO	NO	NO	NO	NO	NO	NO	NO	NO	NO	NO	NO	NO	NO	YES
1930	1989		2	76	10	2007	YES	YES	YES	YES	YES	YES	YES	YES	YES	YES	YES	YES	YES	YES	YES	YES	YES
1931	1988		2	8	3	2006	NO	NO	NO	NO	NO	NO	NO	NO	NO	NO	NO	NO	NO	NO	NO	NO	YES
1932	1973		2	4	2	2005	NO	NO	NO	NO	NO	NO	NO	NO	NO	NO	NO	NO	NO	NO	NO	NO	YES
1933	1974		1	3	2	2004	NO	NO	NO	NO	NO	NO	NO	NO	NO	NO	NO	NO	NO	NO	NO	NO	YES
1934	1951		1	5	2	2004	NO	NO	NO	NO	NO	NO	NO	NO	NO	NO	NO	NO	NO	NO	NO	NO	YES
1935	1944		2	12	6	2004	NO	NO	NO	NO	NO	NO	NO	NO	NO	NO	NO	NO	NO	NO	NO	NO	YES
1936	1951	2015	2	5	3	2005	NO	NO	NO	NO	NO	NO	NO	NO	NO	NO	NO	NO	NO	NO	NO	NO	NO
1937	1970	2013	2	16	9	2004	NO	NO	NO	NO	NO	NO	NO	NO	YES	YES	YES	YES	NO	NO	NO	NO	NO
1938	1986		2	38	5	2012	NO	NO	NO	NO	NO	NO	NO	NO	NO	NO	NO	NO	NO	NO	NO	NO	YES
1939	1965		1	47	8	2009	YES	YES	YES	YES	YES	YES	YES	YES	YES	YES	YES	YES	YES	YES	YES	YES	YES
1940	1954		2	30	6	2011	YES	NO	NO	YES	YES	YES	NO	NO	YES	NO	NO	YES	YES	YES	YES	YES	YES
1941	1987		2	12	4	2013	YES	NO	NO	NO	NO	YES	NO	NO	YES	NO	NO	NO	NO	YES	YES	YES	YES
1942	1968		2	43	5	2012	NO	NO	NO	NO	NO	NO	NO	NO	YES	NO	NO	YES	YES	YES	YES	YES	YES
1943	1950	2015	2	19	7	2005	NO	NO	NO	NO	NO	NO	NO	NO	YES	YES	YES	YES	YES	YES	YES	NO	YES
1944	1935		2	42	6	2004	NO	NO	NO	NO	NO	NO	NO	NO	NO	NO	NO	NO	NO	NO	NO	NO	NO
1945	1959		2	121	13	2004	YES	NO	YES	YES	YES	YES	YES	YES	YES	YES	YES	YES	YES	YES	YES	YES	YES
1946	1983		1	4	2	2014	NO	NO	NO	NO	NO	NO	NO	NO	NO	NO	NO	NO	NO	NO	NO	NO	YES
1947	1980		2	5	3	2014	NO	NO	NO	NO	NO	NO	NO	NO	YES	NO	NO	NO	NO	NO	YES	YES	YES
1948	1951		2	5	3	2004	NO	NO	NO	NO	NO	NO	NO	NO	NO	NO	NO	NO	NO	NO	NO	NO	YES
1949	1986		1	10	2	2015	YES	NO	NO	NO	NO	NO	NO	YES	YES	NO	NO	NO	NO	NO	NO	YES	YES
1950	1944	2013	2	10	7	2005	NO	NO	NO	NO	NO	NO	NO	NO	NO	NO	NO	NO	NO	NO	NO	NO	NO
1951	1969		2	61	12	2004	NO	NO	NO	NO	NO	NO	NO	NO	YES	YES	YES	YES	YES	NO	YES	NO	YES
1952	1958		2	10	5	2007	NO	NO	NO	NO	NO	NO	NO	NO	NO	NO	NO	NO	NO	NO	NO	NO	YES
1953	1950	2013	1	25	8	2006	NO	NO	NO	NO	NO	NO	NO	NO	YES	YES	YES	YES	YES	NO	NO	NO	YES
1954	1977		2	32	5	2012	YES	NO	NO	NO	NO	YES	YES	YES	YES	NO	NO	NO	NO	YES	YES	YES	YES
1955	1956		2	6	3	2006	NO	NO	NO	NO	NO	NO	NO	NO	NO	NO	NO	NO	NO	NO	NO	NO	YES
1956	1976		1	53	9	2008	YES	NO	YES	YES	YES	YES	YES	YES	YES	YES	YES	YES	YES	YES	YES	YES	YES
1957	1981		1	4	2	2015	NO	NO	NO	NO	NO	NO	NO	NO	YES	NO	NO	NO	NO	NO	YES	NO	YES
1958	1987		1	41	7	2010	YES	NO	YES	YES	YES	YES	YES	YES	YES	YES	YES	YES	YES	YES	YES	YES	YES
1959	1973		2	59	8	2009	YES	YES	YES	YES	YES	YES	YES	YES	YES	YES	YES	YES	YES	YES	YES	YES	YES
1960	1974		2	51	12	2004	YES	NO	NO	YES	YES	YES	YES	YES	YES	NO	NO	YES	YES	YES	YES	YES	YES
1961	1958	2007	1	3	2	2004	NO	NO	NO	NO	NO	NO	NO	NO	NO	NO	NO	NO	NO	NO	NO	NO	NO
1962	1971		2	4	3	2007	NO	NO	NO	NO	NO	NO	NO	NO	NO	NO	NO	NO	NO	NO	NO	NO	YES
1963	1975		2	7	4	2004	NO	NO	NO	NO	NO	NO	NO	NO	NO	NO	NO	NO	NO	NO	NO	NO	YES
1964	1948		2	30	6	2011	NO	NO	NO	NO	NO	NO	NO	NO	YES	NO	NO	NO	YES	YES	NO	NO	YES
1965	1985		2	17	3	2014	YES	NO	NO	NO	NO	YES	YES	YES	YES	NO	NO	NO	NO	YES	YES	YES	YES
1966	1962		1	52	13	2004	YES	YES	YES	YES	YES	YES	YES	YES	YES	YES	YES	YES	YES	YES	YES	YES	YES
1967	1951	2013	1	10	8	2004	NO	NO	NO	NO	NO	NO	NO	NO	YES	YES	YES	YES	YES	NO	NO	NO	NO
1968	1947		2	12	7	2006	NO	NO	NO	NO	NO	NO	NO	NO	YES	YES	YES	YES	YES	YES	YES	NO	NO
1969	1962		2	82	13	2004	YES	YES	YES	YES	YES	YES	YES	YES	YES	YES	YES	YES	YES	YES	YES	YES	NO
1970	1944	2014	2	4	2	2012	NO	NO	NO	NO	NO	NO	NO	NO	YES	NO	NO	YES	NO	NO	NO	NO	YES
1971	1949		1	78	13	2004	NO	NO	NO	NO	NO	NO	NO	NO	YES	YES	YES	YES	YES	YES	YES	YES	YES
1972	1976		2	8	4	2004	NO	NO	NO	NO	NO	NO	NO	NO	NO	NO	NO	NO	NO	NO	NO	NO	YES
1973	1942		2	77	13	2004	NO	NO	NO	NO	NO	NO	NO	NO	YES	YES	YES	YES	YES	YES	YES	YES	NO
1974	1973		2	102	13	2004	YES	YES	YES	YES	YES	YES	YES	YES	YES	YES	YES	YES	YES	YES	YES	YES	YES
1975	1952	2014	2	10	6	2004	NO	NO	NO	NO	NO	NO	NO	NO	NO	NO	NO	NO	NO	NO	NO	NO	NO
1976	1949	2011	2	22	5	2007	NO	NO	NO	NO	NO	NO	NO	NO	NO	NO	NO	NO	NO	NO	NO	NO	YES
1977	1976		2	36	6	2011	YES	NO	YES	YES	YES	YES	YES	YES	YES	NO	YES	YES	YES	YES	YES	YES	YES
1978	1981		1	59	10	2006	YES	YES	YES	YES	YES	NO	NO	NO	YES	YES	YES	YES	YES	NO	NO	NO	YES
1979	1967		2	4	2	2011	NO	NO	NO	NO	NO	NO	NO	NO	NO	NO	NO	NO	NO	NO	NO	NO	YES
1980	1952		2	72	13	2004	NO	NO	NO	NO	NO	NO	NO	NO	YES	YES	YES	YES	YES	YES	YES	YES	YES
1981	1953		2	23	10	2004	NO	NO	NO	NO	NO	NO	NO	NO	YES	YES	YES	YES	YES	YES	NO	NO	YES
1982	1981		2	19	8	2004	NO	NO	NO	NO	NO	NO	NO	NO	YES	NO	NO	NO	NO	YES	NO	NO	YES
1983	1956		2	11	7	2004	NO	NO	NO	NO	NO	NO	NO	NO	YES	NO	NO	NO	NO	NO	NO	YES	NO
1984	1975		1	56	5	2012	YES	NO	NO	NO	YES	YES	YES	YES	YES	NO	NO	YES	YES	YES	YES	YES	YES
1985	1965		2	5	3	2009	NO	NO	NO	NO	NO	NO	NO	NO	NO	NO	NO	NO	NO	NO	NO	NO	YES
1986	1935		2	21	10	2004	NO	NO	NO	NO	NO	NO	NO	NO	NO	NO	NO	NO	NO	NO	NO	NO	YES
1987	1957	2017	1	33	6	2010	YES	NO	NO	YES	YES	YES	YES	YES	YES	NO	NO	YES	YES	YES	YES	YES	YES
1988	1976		1	137	12	2005	YES	NO	NO	YES	YES	YES	YES	YES	YES	YES	YES	YES	YES	YES	YES	YES	YES
1989	1945		2	45	12	2004	NO	NO	NO	NO	NO	NO	NO	NO	YES	YES	YES	YES	YES	YES	YES	YES	YES
1990	1960	2016	2	63	13	2004	NO	NO	NO	NO	NO	NO	NO	NO	YES	YES	YES	YES	YES	YES	YES	YES	YES
1991	1939		1	21	5	2012	NO	NO	NO	NO	NO	NO	NO	NO	YES	NO	NO	YES	YES	YES	NO	NO	YES
1992	1936		2	4	4	2008	NO	NO	NO	NO	NO	NO	NO	NO	NO	NO	NO	NO	NO	NO	NO	NO	NO
1993	1953		2	9	4	2005	NO	NO	NO	NO	NO	NO	NO	NO	NO	NO	NO	NO	NO	NO	NO	NO	NO
1994	1958		2	145	13	2004	NO	NO	NO	NO	NO	NO	NO	NO	YES	YES	YES	YES	YES	YES	YES	YES	YES
1995	1972		2	3	2	2011	NO	NO	NO	NO	NO	NO	NO	NO	YES	NO	NO	YES	NO	NO	NO	NO	YES
1996	1962		2	8	4	2011	NO	NO	NO	NO	NO	NO	NO	NO	YES	NO	NO	NO	NO	NO	NO	YES	YES
1997	1951	2017	1	54	10	2004	NO	NO	NO	NO	NO	NO	NO	NO	YES	YES	YES	YES	YES	YES	YES	YES	YES
1998	1949		2	15	6	2004	NO	NO	NO	NO	NO	NO	NO	NO	YES	NO	NO	YES	YES	YES	YES	YES	YES
1999	1979	2013	2	18	6	2008	NO	NO	NO	NO	NO	NO	NO	NO	YES	NO	NO	YES	NO	NO	NO	NO	YES
[truncated: 12,438 more rows]

## Sheet: 2004-2016 inc and preval
													Drug refill data available between 2010-2016
	number of living patients (prevalence)	number of living patients (prevalence) - males	number of living patients (prevalence) - females	crude prevalence total	crude prevalence males	crude prevalence females	number of new patients (incidence)	number of new patients (incidence) - males	number of new patients (incidence) - females	crude incidence - total	crude incidence - males	crude incidence - females	number of patients refilling ANY drugs with code G35	number of patients refilling DMD, fulfilling MS case definition / not fulfilling MS case definition	patients FIRST refilling DMD, fulfilling case definition / NOT fulfilling case definition
2004	5845	1593	4252	58.8169	33.7609	81.4692	5845	1593	4252	58.8169	33.7609	81.4692
2005	7266	1994	5272	73.116	42.2594	101.013	1421	401	1020	14.2992	8.4985	19.5434
2006	8238	2270	5968	82.897	48.1087	114.348	1037	302	735	10.4351	6.40037	14.0828
2007	9028	2487	6541	90.8466	52.7077	125.327	891	257	634	8.96592	5.44667	12.1476
2008	9706	2662	7044	97.6692	56.4165	134.965	788	219	569	7.92946	4.64133	10.9022
2009	10289	2829	7460	103.536	59.9558	142.935	728	224	504	7.32569	4.74729	9.65675
2010	10859	2987	7872	109.272	63.3043	150.829	703	203	500	7.07412	4.30223	9.58011	6162	2089 / 23	2089 / 23
2011	11338	3132	8206	114.092	66.3773	157.229	616	187	429	6.19866	3.96314	8.21973	6326	2746 / 34	828 / 33
2012	11809	3266	8543	118.831	69.2172	163.686	653	207	446	6.57098	4.38701	8.54545	6539	2969 / 42	392 / 38
2013	12234	3377	8857	123.108	71.5697	169.702	625	191	434	6.28923	4.04791	8.31553	6671	3108 / 52	357 / 48
2014	12634	3521	9113	127.133	74.6215	174.607	592	203	389	5.95716	4.30223	7.45332	7130	3482 / 60	500 / 56
2015	12993	3624	9369	130.745	76.8044	179.512	538	163	375	5.41377	3.4545	7.18508	7399	3808 / 70	466 / 63
2016*													7520	3833 / 177	255 / 169
	*Health insurance claims data available between 2004-2016, but as MS-definition includes apparition of G35 in ≥2 calendar years, last interpretable year is 2015
