# Supplementary material for: Incidence and prevalence of multiple sclerosis in Hungary based on record linkage of nationwide multiple healthcare administrative data
Source: PLoS One. 2020 Jul 27;15(7):e0236432. doi: 10.1371/journal.pone.0236432 (PMC7384662; doi:10.1371/journal.pone.0236432)
Supplement: S2 File — (XLSX) [file pone.0236432.s002.xlsx]

## Sheet: Results
Hungary
Year	Number of female prevalent patients	Female prevalence	Female prevalence lower 95% C.I.	Female prevalence upper 95% C.I.	Number of male prevalent patients	Male prevalence	Male prevalence lower 95% C.I.	Male prevalence upper 95% C.I.	Number of total prevalent patients	Total prevalence	Total prevalence lower 95% C.I.	Total prevalence upper 95% C.I.	Number of female incident patients	Female incidence	Female incidence lower 95% C.I.	Female incidence upper 95% C.I.	Number of male incident patients	Male incidence	Male incidence lower 95% C.I.	Male incidence upper 95% C.I.	Number of total incident patients	Total incidence	Total incidence lower 95% C.I.	Total incidence upper 95% C.I.
2010	7872	150.829	147.515	154.199	2987	63.3043	61.0542	65.6161	10859	109.272	107.226	111.346	500	9.58011	8.75868	10.4578	203	4.30223	3.73073	4.93652	703	7.07412	6.56079	7.61695
2011	8206	157.229	153.845	160.668	3132	66.3773	64.0728	68.7435	11338	114.092	112.001	116.211	429	8.21973	7.46022	9.0356	187	3.96314	3.41545	4.57368	616	6.19866	5.71876	6.70809
2012	8543	163.686	160.233	167.194	3266	69.2172	66.8635	71.6326	11809	118.831	116.697	120.994	446	8.54545	7.77068	9.37657	207	4.38701	3.8097	5.02708	653	6.57098	6.07659	7.09489
2013	8857	169.702	166.186	173.274	3377	71.5697	69.176	74.0251	12234	123.108	120.936	125.309	434	8.31553	7.5515	9.13592	191	4.04791	3.49418	4.66448	625	6.28923	5.80576	6.80221
2014	9113	174.607	171.04	178.229	3521	74.6215	72.1769	77.1278	12634	127.133	124.926	129.369	389	7.45332	6.73097	8.23208	203	4.30223	3.73073	4.93652	592	5.95716	5.48688	6.45696
2015	9369	179.512	175.895	183.184	3624	76.8044	74.324	79.3465	12993	130.745	128.507	133.013	375	7.18508	6.47618	7.9504	163	3.4545	2.94453	4.02742	538	5.41377	4.96591	5.89117
p-value of trend significance test using linear regression:		6.18444e-06				1.88234e-06				3.21606e-06				0.0116086				0.258283				0.0182758
Gamma confidence intervals were created using R version 3.6.2 with package "epitools". The method is based on Daly (1992) (https://www.ncbi.nlm.nih.gov/pubmed/1424580).
EU
Year	Prevalent total ASR	Prevalent total lower 95% C.I.	Prevalent total upper 95% C.I.	Prevalent female ASR	Prevalent female lower 95% C.I.	Prevalent female upper 95% C.I.	Prevalent male ASR	Prevalent male lower 95% C.I.	Prevalent male upper 95% C.I.	Incident total ASR	Incident total lower 95% C.I.	Incident total upper 95% C.I.	Incident female ASR	Incident female lower 95% C.I.	Incident female upper 95% C.I.	Incident male ASR	Incident male lower 95% C.I.	Incident male upper 95% C.I.
2010	105.229	103.245	107.255	147.31	144.05	150.629	60.2609	58.0837	62.5379	6.71089	6.22128	7.23143	9.52272	8.70201	10.4041	3.86163	3.34584	4.44087
2011	109.935	107.906	112.007	153.33	150.006	156.728	63.3792	61.1422	65.716	5.90234	5.44264	6.39309	8.12658	7.3717	8.94215	3.69552	3.17783	4.29066
2012	114.618	112.545	116.733	159.56	156.17	163.024	66.2709	63.9792	68.6625	6.19508	5.72669	6.6943	8.46492	7.69359	9.29686	3.89636	3.38073	4.4822
2013	119.064	116.948	121.222	165.602	162.146	169.132	68.8652	66.521	71.3097	5.9741	5.51244	6.46642	8.22307	7.46405	9.04262	3.70929	3.19676	4.29354
2014	123.385	121.227	125.585	170.701	167.19	174.287	72.2153	69.805	74.7259	5.66536	5.21588	6.14552	7.42783	6.70474	8.21178	3.90587	3.38284	4.50005
2015	127.201	125.007	129.437	175.601	172.038	179.238	74.6839	72.227	77.2412	5.13526	4.70846	5.59273	7.13223	6.42516	7.90019	3.12293	2.6596	3.65019
p-value of trend significance test using linear regression:	6.25042e-07			2.20715e-06			5.00551e-07			0.0159745			0.0125859			0.222197
Gamma confidence intervals were created using R version 3.6.2 with package "asht". The method is based on Fay & Feuer (1997) (https://www.ncbi.nlm.nih.gov/pubmed/9131766).

## Sheet: Appendix - Linear regression
Hungary
Female prevalence	Variable	Coefficient	Std. Error	Lower 95% C.I.	Upper 95% C.I.	p-value	Number of years	p-value of the Shapiro-Wilk test of normality	Adjusted R-squared
	Intercept	-11424.1	369.92	-12149.1	-10699.1	6.55036e-06	6	0.578041	0.994927
	Year	5.75901	0.183811	5.39875	6.11927	6.18444e-06	6	0.578041	0.994927
Male prevalence	Variable	Coefficient	Std. Error	Lower 95% C.I.	Upper 95% C.I.	p-value	Number of years	p-value of the Shapiro-Wilk test of normality	Adjusted R-squared
	Intercept	-5368.35	128.835	-5620.87	-5115.84	1.98272e-06	6	0.176847	0.9972
	Year	2.70244	0.0640175	2.57697	2.82792	1.88234e-06	6	0.176847	0.9972
Total prevalence	Variable	Coefficient	Std. Error	Lower 95% C.I.	Upper 95% C.I.	p-value	Number of years	p-value of the Shapiro-Wilk test of normality	Adjusted R-squared
	Intercept	-8548.77	234.859	-9009.08	-8088.45	3.40084e-06	6	0.26463	0.996341
	Year	4.30773	0.1167	4.079	4.53645	3.21606e-06	6	0.26463	0.996341
Female incidence	Variable	Coefficient	Std. Error	Lower 95% C.I.	Upper 95% C.I.	p-value	Number of years	p-value of the Shapiro-Wilk test of normality	Adjusted R-squared
	Intercept	842.213	189.153	471.48	1212.95	0.0112246	6	0.349716	0.786692
	Year	-0.414408	0.0939889	-0.598623	-0.230193	0.0116086	6	0.349716	0.786692
Male incidence	Variable	Coefficient	Std. Error	Lower 95% C.I.	Upper 95% C.I.	p-value	Number of years	p-value of the Shapiro-Wilk test of normality	Adjusted R-squared
	Intercept	208.803	155.474	-95.9202	513.526	0.25041	6	0.781559	0.128
	Year	-0.101728	0.0772541	-0.253143	0.0496876	0.258283	6	0.781559	0.128
Total incidence	Variable	Coefficient	Std. Error	Lower 95% C.I.	Upper 95% C.I.	p-value	Number of years	p-value of the Shapiro-Wilk test of normality	Adjusted R-squared
	Intercept	541.464	138.955	269.118	813.81	0.0175906	6	0.0420664	0.734547
	Year	-0.265944	0.0690457	-0.401272	-0.130617	0.0182758	6	0.0420664	0.734547
EU
Female prevalence	Variable	Coefficient	Std. Error	Lower 95% C.I.	Upper 95% C.I.	p-value	Number of years	p-value of the Shapiro-Wilk test of normality	Adjusted R-squared
	Intercept	-11315.8	282.956	-11870.4	-10761.2	2.33603e-06	6	0.954329	0.996969
	Year	5.70327	0.140599	5.4277	5.97883	2.20715e-06	6	0.954329	0.996969
Male prevalence	Variable	Coefficient	Std. Error	Lower 95% C.I.	Upper 95% C.I.	p-value	Number of years	p-value of the Shapiro-Wilk test of normality	Adjusted R-squared
	Intercept	-5752.4	98.9596	-5946.36	-5558.45	5.2448e-07	6	0.323177	0.998556
	Year	2.89193	0.0491725	2.79556	2.98831	5.00551e-07	6	0.323177	0.998556
Total prevalence	Variable	Coefficient	Std. Error	Lower 95% C.I.	Upper 95% C.I.	p-value	Number of years	p-value of the Shapiro-Wilk test of normality	Adjusted R-squared
	Intercept	-8776.1	159.847	-9089.39	-8462.8	6.58882e-07	6	0.254646	0.998387
	Year	4.41872	0.0794273	4.26304	4.57439	6.25042e-07	6	0.254646	0.998387
Female incidence	Variable	Coefficient	Std. Error	Lower 95% C.I.	Upper 95% C.I.	p-value	Number of years	p-value of the Shapiro-Wilk test of normality	Adjusted R-squared
	Intercept	829.857	190.829	455.839	1203.88	0.0121696	6	0.383327	0.778187
	Year	-0.408302	0.0948219	-0.59415	-0.222454	0.0125859	6	0.383327	0.778187
Male incidence	Variable	Coefficient	Std. Error	Lower 95% C.I.	Upper 95% C.I.	p-value	Number of years	p-value of the Shapiro-Wilk test of normality	Adjusted R-squared
	Intercept	190.544	129.382	-63.0396	444.128	0.214813	6	0.999692	0.178381
	Year	-0.0928424	0.0642891	-0.218847	0.0331618	0.222197	6	0.999692	0.178381
Total incidence	Variable	Coefficient	Std. Error	Lower 95% C.I.	Upper 95% C.I.	p-value	Number of years	p-value of the Shapiro-Wilk test of normality	Adjusted R-squared
	Intercept	512.509	126.276	265.012	760.006	0.015366	6	0.032184	0.751163
	Year	-0.251716	0.062746	-0.374696	-0.128736	0.0159745	6	0.032184	0.751163
DMD
DMD ratio	Variable	Coefficient	Std. Error	Lower 95% C.I.	Upper 95% C.I.	p-value	Number of years	p-value of the Shapiro-Wilk test of normality	Adjusted R-squared
	Intercept	-35.4	6.40293	-47.9495	-22.8505	0.00522888	6	0.971707	0.857143
	Year	0.0177143	0.00318158	0.0114785	0.0239501	0.00509754	6	0.971707	0.857143
